# Supplementary material for: Emergence of SARS-CoV-2 Omicron lineages BA.4 and BA.5 in South Africa
Source: Nat Med. 2022 Jun 27;28(9):1785–90. doi: 10.1038/s41591-022-01911-2 (PMC9499863; doi:10.1038/s41591-022-01911-2)
Supplement: Supplementary file 2 — GISAID acknowledgement table [file 41591_2022_1911_MOESM2_ESM.xlsx]

## Sheet: genomic_dataset_used_SA
We gratefully acknowledge the following Authors from the Originating laboratories responsible for obtaining the specimens and the Submitting laboratories where genetic sequence data were generated and shared via the GISAID Initiative, which were used in this research.
strain	gisaid_epi_isl	originating_lab	submitting_lab	authors
hCoV-19/SouthAfrica/CERI-KRISP-K040438/2022	EPI_ISL_12559431	National Health Laboratory Services	CERI, Centre for Epidemic Response and Innovation, Stellenbosch University and KRISP, KZN Research Innovation and Sequencing Platform, UKZN.	Nokukhanya Mdlalose, Giandhari J, Pillay S, Naidoo Y, Naicker D, Maharaj A, Anyaneji UJ, Sanko TJ, Moir M, Van Wyk S, San JE, Tshiabuila D, Tegally H, Wilkinson E, de Oliveira T
hCoV-19/SouthAfrica/CERI-KRISP-K040421/2022	EPI_ISL_12559418	National Health Laboratory Services	CERI, Centre for Epidemic Response and Innovation, Stellenbosch University and KRISP, KZN Research Innovation and Sequencing Platform, UKZN.	Nokukhanya Mdlalose, Giandhari J, Pillay S, Naidoo Y, Naicker D, Maharaj A, Anyaneji UJ, Sanko TJ, Moir M, Van Wyk S, San JE, Tshiabuila D, Tegally H, Wilkinson E, de Oliveira T
hCoV-19/SouthAfrica/CERI-KRISP-K040422/2022	EPI_ISL_12559419	National Health Laboratory Services	CERI, Centre for Epidemic Response and Innovation, Stellenbosch University and KRISP, KZN Research Innovation and Sequencing Platform, UKZN.	Nokukhanya Mdlalose, Giandhari J, Pillay S, Naidoo Y, Naicker D, Maharaj A, Anyaneji UJ, Sanko TJ, Moir M, Van Wyk S, San JE, Tshiabuila D, Tegally H, Wilkinson E, de Oliveira T
hCoV-19/SouthAfrica/CERI-KRISP-K040430/2022	EPI_ISL_12559425	National Health Laboratory Services	CERI, Centre for Epidemic Response and Innovation, Stellenbosch University and KRISP, KZN Research Innovation and Sequencing Platform, UKZN.	Nokukhanya Mdlalose, Giandhari J, Pillay S, Naidoo Y, Naicker D, Maharaj A, Anyaneji UJ, Sanko TJ, Moir M, Van Wyk S, San JE, Tshiabuila D, Tegally H, Wilkinson E, de Oliveira T
hCoV-19/SouthAfrica/CERI-KRISP-K040431/2022	EPI_ISL_12559426	National Health Laboratory Services	CERI, Centre for Epidemic Response and Innovation, Stellenbosch University and KRISP, KZN Research Innovation and Sequencing Platform, UKZN.	Nokukhanya Mdlalose, Giandhari J, Pillay S, Naidoo Y, Naicker D, Maharaj A, Anyaneji UJ, Sanko TJ, Moir M, Van Wyk S, San JE, Tshiabuila D, Tegally H, Wilkinson E, de Oliveira T
hCoV-19/SouthAfrica/CERI-KRISP-K040433/2022	EPI_ISL_12559427	National Health Laboratory Services	CERI, Centre for Epidemic Response and Innovation, Stellenbosch University and KRISP, KZN Research Innovation and Sequencing Platform, UKZN.	Nokukhanya Mdlalose, Giandhari J, Pillay S, Naidoo Y, Naicker D, Maharaj A, Anyaneji UJ, Sanko TJ, Moir M, Van Wyk S, San JE, Tshiabuila D, Tegally H, Wilkinson E, de Oliveira T
hCoV-19/SouthAfrica/CERI-KRISP-K040434/2022	EPI_ISL_12559428	National Health Laboratory Services	CERI, Centre for Epidemic Response and Innovation, Stellenbosch University and KRISP, KZN Research Innovation and Sequencing Platform, UKZN.	Nokukhanya Mdlalose, Giandhari J, Pillay S, Naidoo Y, Naicker D, Maharaj A, Anyaneji UJ, Sanko TJ, Moir M, Van Wyk S, San JE, Tshiabuila D, Tegally H, Wilkinson E, de Oliveira T
hCoV-19/SouthAfrica/CERI-KRISP-K040435/2022	EPI_ISL_12559429	National Health Laboratory Services	CERI, Centre for Epidemic Response and Innovation, Stellenbosch University and KRISP, KZN Research Innovation and Sequencing Platform, UKZN.	Nokukhanya Mdlalose, Giandhari J, Pillay S, Naidoo Y, Naicker D, Maharaj A, Anyaneji UJ, Sanko TJ, Moir M, Van Wyk S, San JE, Tshiabuila D, Tegally H, Wilkinson E, de Oliveira T
hCoV-19/SouthAfrica/CERI-KRISP-K040437/2022	EPI_ISL_12559430	National Health Laboratory Services	CERI, Centre for Epidemic Response and Innovation, Stellenbosch University and KRISP, KZN Research Innovation and Sequencing Platform, UKZN.	Nokukhanya Mdlalose, Giandhari J, Pillay S, Naidoo Y, Naicker D, Maharaj A, Anyaneji UJ, Sanko TJ, Moir M, Van Wyk S, San JE, Tshiabuila D, Tegally H, Wilkinson E, de Oliveira T
hCoV-19/SouthAfrica/CERI-KRISP-K040455/2022	EPI_ISL_12559445	National Health Laboratory Services	CERI, Centre for Epidemic Response and Innovation, Stellenbosch University and KRISP, KZN Research Innovation and Sequencing Platform, UKZN.	Nokukhanya Mdlalose, Giandhari J, Pillay S, Naidoo Y, Naicker D, Maharaj A, Anyaneji UJ, Sanko TJ, Moir M, Van Wyk S, San JE, Tshiabuila D, Tegally H, Wilkinson E, de Oliveira T
hCoV-19/SouthAfrica/CERI-KRISP-K040456/2022	EPI_ISL_12559446	National Health Laboratory Services	CERI, Centre for Epidemic Response and Innovation, Stellenbosch University and KRISP, KZN Research Innovation and Sequencing Platform, UKZN.	Nokukhanya Mdlalose, Giandhari J, Pillay S, Naidoo Y, Naicker D, Maharaj A, Anyaneji UJ, Sanko TJ, Moir M, Van Wyk S, San JE, Tshiabuila D, Tegally H, Wilkinson E, de Oliveira T
hCoV-19/SouthAfrica/CERI-KRISP-K040458/2022	EPI_ISL_12559448	National Health Laboratory Services	CERI, Centre for Epidemic Response and Innovation, Stellenbosch University and KRISP, KZN Research Innovation and Sequencing Platform, UKZN.	Nokukhanya Mdlalose, Giandhari J, Pillay S, Naidoo Y, Naicker D, Maharaj A, Anyaneji UJ, Sanko TJ, Moir M, Van Wyk S, San JE, Tshiabuila D, Tegally H, Wilkinson E, de Oliveira T
hCoV-19/SouthAfrica/CERI-KRISP-K040459/2022	EPI_ISL_12559449	National Health Laboratory Services	CERI, Centre for Epidemic Response and Innovation, Stellenbosch University and KRISP, KZN Research Innovation and Sequencing Platform, UKZN.	Nokukhanya Mdlalose, Giandhari J, Pillay S, Naidoo Y, Naicker D, Maharaj A, Anyaneji UJ, Sanko TJ, Moir M, Van Wyk S, San JE, Tshiabuila D, Tegally H, Wilkinson E, de Oliveira T
hCoV-19/SouthAfrica/CERI-KRISP-K040413/2022	EPI_ISL_12559413	National Health Laboratory Services	CERI, Centre for Epidemic Response and Innovation, Stellenbosch University and KRISP, KZN Research Innovation and Sequencing Platform, UKZN.	Nokukhanya Mdlalose, Giandhari J, Pillay S, Naidoo Y, Naicker D, Maharaj A, Anyaneji UJ, Sanko TJ, Moir M, Van Wyk S, San JE, Tshiabuila D, Tegally H, Wilkinson E, de Oliveira T
hCoV-19/SouthAfrica/CERI-KRISP-K040414/2022	EPI_ISL_12559414	National Health Laboratory Services	CERI, Centre for Epidemic Response and Innovation, Stellenbosch University and KRISP, KZN Research Innovation and Sequencing Platform, UKZN.	Nokukhanya Mdlalose, Giandhari J, Pillay S, Naidoo Y, Naicker D, Maharaj A, Anyaneji UJ, Sanko TJ, Moir M, Van Wyk S, San JE, Tshiabuila D, Tegally H, Wilkinson E, de Oliveira T
hCoV-19/SouthAfrica/CERI-KRISP-K040415/2022	EPI_ISL_12559415	National Health Laboratory Services	CERI, Centre for Epidemic Response and Innovation, Stellenbosch University and KRISP, KZN Research Innovation and Sequencing Platform, UKZN.	Nokukhanya Mdlalose, Giandhari J, Pillay S, Naidoo Y, Naicker D, Maharaj A, Anyaneji UJ, Sanko TJ, Moir M, Van Wyk S, San JE, Tshiabuila D, Tegally H, Wilkinson E, de Oliveira T
hCoV-19/SouthAfrica/CERI-KRISP-K040418/2022	EPI_ISL_12559416	National Health Laboratory Services	CERI, Centre for Epidemic Response and Innovation, Stellenbosch University and KRISP, KZN Research Innovation and Sequencing Platform, UKZN.	Nokukhanya Mdlalose, Giandhari J, Pillay S, Naidoo Y, Naicker D, Maharaj A, Anyaneji UJ, Sanko TJ, Moir M, Van Wyk S, San JE, Tshiabuila D, Tegally H, Wilkinson E, de Oliveira T
hCoV-19/SouthAfrica/CERI-KRISP-K040419/2022	EPI_ISL_12559417	National Health Laboratory Services	CERI, Centre for Epidemic Response and Innovation, Stellenbosch University and KRISP, KZN Research Innovation and Sequencing Platform, UKZN.	Nokukhanya Mdlalose, Giandhari J, Pillay S, Naidoo Y, Naicker D, Maharaj A, Anyaneji UJ, Sanko TJ, Moir M, Van Wyk S, San JE, Tshiabuila D, Tegally H, Wilkinson E, de Oliveira T
hCoV-19/SouthAfrica/CERI-KRISP-K040423/2022	EPI_ISL_12559420	National Health Laboratory Services	CERI, Centre for Epidemic Response and Innovation, Stellenbosch University and KRISP, KZN Research Innovation and Sequencing Platform, UKZN.	Nokukhanya Mdlalose, Giandhari J, Pillay S, Naidoo Y, Naicker D, Maharaj A, Anyaneji UJ, Sanko TJ, Moir M, Van Wyk S, San JE, Tshiabuila D, Tegally H, Wilkinson E, de Oliveira T
hCoV-19/SouthAfrica/CERI-KRISP-K040425/2022	EPI_ISL_12559421	National Health Laboratory Services	CERI, Centre for Epidemic Response and Innovation, Stellenbosch University and KRISP, KZN Research Innovation and Sequencing Platform, UKZN.	Nokukhanya Mdlalose, Giandhari J, Pillay S, Naidoo Y, Naicker D, Maharaj A, Anyaneji UJ, Sanko TJ, Moir M, Van Wyk S, San JE, Tshiabuila D, Tegally H, Wilkinson E, de Oliveira T
hCoV-19/SouthAfrica/CERI-KRISP-K040426/2022	EPI_ISL_12559422	National Health Laboratory Services	CERI, Centre for Epidemic Response and Innovation, Stellenbosch University and KRISP, KZN Research Innovation and Sequencing Platform, UKZN.	Nokukhanya Mdlalose, Giandhari J, Pillay S, Naidoo Y, Naicker D, Maharaj A, Anyaneji UJ, Sanko TJ, Moir M, Van Wyk S, San JE, Tshiabuila D, Tegally H, Wilkinson E, de Oliveira T
hCoV-19/SouthAfrica/CERI-KRISP-K040427/2022	EPI_ISL_12559423	National Health Laboratory Services	CERI, Centre for Epidemic Response and Innovation, Stellenbosch University and KRISP, KZN Research Innovation and Sequencing Platform, UKZN.	Nokukhanya Mdlalose, Giandhari J, Pillay S, Naidoo Y, Naicker D, Maharaj A, Anyaneji UJ, Sanko TJ, Moir M, Van Wyk S, San JE, Tshiabuila D, Tegally H, Wilkinson E, de Oliveira T
hCoV-19/SouthAfrica/CERI-KRISP-K040428/2022	EPI_ISL_12559424	National Health Laboratory Services	CERI, Centre for Epidemic Response and Innovation, Stellenbosch University and KRISP, KZN Research Innovation and Sequencing Platform, UKZN.	Nokukhanya Mdlalose, Giandhari J, Pillay S, Naidoo Y, Naicker D, Maharaj A, Anyaneji UJ, Sanko TJ, Moir M, Van Wyk S, San JE, Tshiabuila D, Tegally H, Wilkinson E, de Oliveira T
hCoV-19/SouthAfrica/CERI-KRISP-K040445/2022	EPI_ISL_12559436	National Health Laboratory Services	CERI, Centre for Epidemic Response and Innovation, Stellenbosch University and KRISP, KZN Research Innovation and Sequencing Platform, UKZN.	Nokukhanya Mdlalose, Giandhari J, Pillay S, Naidoo Y, Naicker D, Maharaj A, Anyaneji UJ, Sanko TJ, Moir M, Van Wyk S, San JE, Tshiabuila D, Tegally H, Wilkinson E, de Oliveira T
hCoV-19/SouthAfrica/CERI-KRISP-K040446/2022	EPI_ISL_12559437	National Health Laboratory Services	CERI, Centre for Epidemic Response and Innovation, Stellenbosch University and KRISP, KZN Research Innovation and Sequencing Platform, UKZN.	Nokukhanya Mdlalose, Giandhari J, Pillay S, Naidoo Y, Naicker D, Maharaj A, Anyaneji UJ, Sanko TJ, Moir M, Van Wyk S, San JE, Tshiabuila D, Tegally H, Wilkinson E, de Oliveira T
hCoV-19/SouthAfrica/CERI-KRISP-K040447/2022	EPI_ISL_12559438	National Health Laboratory Services	CERI, Centre for Epidemic Response and Innovation, Stellenbosch University and KRISP, KZN Research Innovation and Sequencing Platform, UKZN.	Nokukhanya Mdlalose, Giandhari J, Pillay S, Naidoo Y, Naicker D, Maharaj A, Anyaneji UJ, Sanko TJ, Moir M, Van Wyk S, San JE, Tshiabuila D, Tegally H, Wilkinson E, de Oliveira T
hCoV-19/SouthAfrica/CERI-KRISP-K040448/2022	EPI_ISL_12559439	National Health Laboratory Services	CERI, Centre for Epidemic Response and Innovation, Stellenbosch University and KRISP, KZN Research Innovation and Sequencing Platform, UKZN.	Nokukhanya Mdlalose, Giandhari J, Pillay S, Naidoo Y, Naicker D, Maharaj A, Anyaneji UJ, Sanko TJ, Moir M, Van Wyk S, San JE, Tshiabuila D, Tegally H, Wilkinson E, de Oliveira T
hCoV-19/SouthAfrica/CERI-KRISP-K040449/2022	EPI_ISL_12559440	National Health Laboratory Services	CERI, Centre for Epidemic Response and Innovation, Stellenbosch University and KRISP, KZN Research Innovation and Sequencing Platform, UKZN.	Nokukhanya Mdlalose, Giandhari J, Pillay S, Naidoo Y, Naicker D, Maharaj A, Anyaneji UJ, Sanko TJ, Moir M, Van Wyk S, San JE, Tshiabuila D, Tegally H, Wilkinson E, de Oliveira T
hCoV-19/SouthAfrica/CERI-KRISP-K040450/2022	EPI_ISL_12559441	National Health Laboratory Services	CERI, Centre for Epidemic Response and Innovation, Stellenbosch University and KRISP, KZN Research Innovation and Sequencing Platform, UKZN.	Nokukhanya Mdlalose, Giandhari J, Pillay S, Naidoo Y, Naicker D, Maharaj A, Anyaneji UJ, Sanko TJ, Moir M, Van Wyk S, San JE, Tshiabuila D, Tegally H, Wilkinson E, de Oliveira T
hCoV-19/SouthAfrica/CERI-KRISP-K040452/2022	EPI_ISL_12559442	National Health Laboratory Services	CERI, Centre for Epidemic Response and Innovation, Stellenbosch University and KRISP, KZN Research Innovation and Sequencing Platform, UKZN.	Nokukhanya Mdlalose, Giandhari J, Pillay S, Naidoo Y, Naicker D, Maharaj A, Anyaneji UJ, Sanko TJ, Moir M, Van Wyk S, San JE, Tshiabuila D, Tegally H, Wilkinson E, de Oliveira T
hCoV-19/SouthAfrica/CERI-KRISP-K040453/2022	EPI_ISL_12559443	National Health Laboratory Services	CERI, Centre for Epidemic Response and Innovation, Stellenbosch University and KRISP, KZN Research Innovation and Sequencing Platform, UKZN.	Nokukhanya Mdlalose, Giandhari J, Pillay S, Naidoo Y, Naicker D, Maharaj A, Anyaneji UJ, Sanko TJ, Moir M, Van Wyk S, San JE, Tshiabuila D, Tegally H, Wilkinson E, de Oliveira T
hCoV-19/SouthAfrica/CERI-KRISP-K040454/2022	EPI_ISL_12559444	National Health Laboratory Services	CERI, Centre for Epidemic Response and Innovation, Stellenbosch University and KRISP, KZN Research Innovation and Sequencing Platform, UKZN.	Nokukhanya Mdlalose, Giandhari J, Pillay S, Naidoo Y, Naicker D, Maharaj A, Anyaneji UJ, Sanko TJ, Moir M, Van Wyk S, San JE, Tshiabuila D, Tegally H, Wilkinson E, de Oliveira T
hCoV-19/SouthAfrica/CERI-KRISP-K040457/2022	EPI_ISL_12559447	National Health Laboratory Services	CERI, Centre for Epidemic Response and Innovation, Stellenbosch University and KRISP, KZN Research Innovation and Sequencing Platform, UKZN.	Nokukhanya Mdlalose, Giandhari J, Pillay S, Naidoo Y, Naicker D, Maharaj A, Anyaneji UJ, Sanko TJ, Moir M, Van Wyk S, San JE, Tshiabuila D, Tegally H, Wilkinson E, de Oliveira T
hCoV-19/SouthAfrica/CERI-KRISP-K040411/2022	EPI_ISL_12559411	National Health Laboratory Services	CERI, Centre for Epidemic Response and Innovation, Stellenbosch University and KRISP, KZN Research Innovation and Sequencing Platform, UKZN.	Nokukhanya Mdlalose, Giandhari J, Pillay S, Naidoo Y, Naicker D, Maharaj A, Anyaneji UJ, Sanko TJ, Moir M, Van Wyk S, San JE, Tshiabuila D, Tegally H, Wilkinson E, de Oliveira T
hCoV-19/SouthAfrica/CERI-KRISP-K040412/2022	EPI_ISL_12559412	National Health Laboratory Services	CERI, Centre for Epidemic Response and Innovation, Stellenbosch University and KRISP, KZN Research Innovation and Sequencing Platform, UKZN.	Nokukhanya Mdlalose, Giandhari J, Pillay S, Naidoo Y, Naicker D, Maharaj A, Anyaneji UJ, Sanko TJ, Moir M, Van Wyk S, San JE, Tshiabuila D, Tegally H, Wilkinson E, de Oliveira T
hCoV-19/SouthAfrica/CERI-KRISP-K040439/2022	EPI_ISL_12559432	National Health Laboratory Services	CERI, Centre for Epidemic Response and Innovation, Stellenbosch University and KRISP, KZN Research Innovation and Sequencing Platform, UKZN.	Nokukhanya Mdlalose, Giandhari J, Pillay S, Naidoo Y, Naicker D, Maharaj A, Anyaneji UJ, Sanko TJ, Moir M, Van Wyk S, San JE, Tshiabuila D, Tegally H, Wilkinson E, de Oliveira T
hCoV-19/SouthAfrica/CERI-KRISP-K040440/2022	EPI_ISL_12559433	National Health Laboratory Services	CERI, Centre for Epidemic Response and Innovation, Stellenbosch University and KRISP, KZN Research Innovation and Sequencing Platform, UKZN.	Nokukhanya Mdlalose, Giandhari J, Pillay S, Naidoo Y, Naicker D, Maharaj A, Anyaneji UJ, Sanko TJ, Moir M, Van Wyk S, San JE, Tshiabuila D, Tegally H, Wilkinson E, de Oliveira T
hCoV-19/SouthAfrica/CERI-KRISP-K040442/2022	EPI_ISL_12559434	National Health Laboratory Services	CERI, Centre for Epidemic Response and Innovation, Stellenbosch University and KRISP, KZN Research Innovation and Sequencing Platform, UKZN.	Nokukhanya Mdlalose, Giandhari J, Pillay S, Naidoo Y, Naicker D, Maharaj A, Anyaneji UJ, Sanko TJ, Moir M, Van Wyk S, San JE, Tshiabuila D, Tegally H, Wilkinson E, de Oliveira T
hCoV-19/SouthAfrica/CERI-KRISP-K040443/2022	EPI_ISL_12559435	National Health Laboratory Services	CERI, Centre for Epidemic Response and Innovation, Stellenbosch University and KRISP, KZN Research Innovation and Sequencing Platform, UKZN.	Nokukhanya Mdlalose, Giandhari J, Pillay S, Naidoo Y, Naicker D, Maharaj A, Anyaneji UJ, Sanko TJ, Moir M, Van Wyk S, San JE, Tshiabuila D, Tegally H, Wilkinson E, de Oliveira T
hCoV-19/SouthAfrica/CERI-KRISP-K040468/2022	EPI_ISL_12559455	NHLS Port Elizabeth Laboratory	CERI, Centre for Epidemic Response and Innovation, Stellenbosch University and KRISP, KZN Research Innovation and Sequencing Platform, UKZN.	Oluwakemi Laguda-Akingba, Nokukhanya Mdlalose, Giandhari J, Pillay S, Naidoo Y, Naicker D, Maharaj A, Anyaneji UJ, Sanko TJ, Moir M, Van Wyk S, San JE, Tshiabuila D, Tegally H, Wilkinson E, de Oliveira T
hCoV-19/SouthAfrica/CERI-KRISP-K040477/2022	EPI_ISL_12559458	NHLS Port Elizabeth Laboratory	CERI, Centre for Epidemic Response and Innovation, Stellenbosch University and KRISP, KZN Research Innovation and Sequencing Platform, UKZN.	Oluwakemi Laguda-Akingba, Nokukhanya Mdlalose, Giandhari J, Pillay S, Naidoo Y, Naicker D, Maharaj A, Anyaneji UJ, Sanko TJ, Moir M, Van Wyk S, San JE, Tshiabuila D, Tegally H, Wilkinson E, de Oliveira T
hCoV-19/SouthAfrica/SU-NHLS_4735/2022	EPI_ISL_12473890	Division of Medical Virology, National Health Laboratory Service (NHLS), Tygerberg Hospital / Stellenbosch University	Division of Medical Virology, National Health Laboratory Service (NHLS), Tygerberg Hospital / Stellenbosch University	Susan Engelbrecht, Tongai Maponga, Shannon Wilson, Mathilda Claassen, Tania Stander, Gert van Zyl, Wolfgang Preiser
hCoV-19/SouthAfrica/SU-NHLS_4736/2022	EPI_ISL_12473891	Division of Medical Virology, National Health Laboratory Service (NHLS), Tygerberg Hospital / Stellenbosch University	Division of Medical Virology, National Health Laboratory Service (NHLS), Tygerberg Hospital / Stellenbosch University	Susan Engelbrecht, Tongai Maponga, Shannon Wilson, Mathilda Claassen, Tania Stander, Gert van Zyl, Wolfgang Preiser
hCoV-19/SouthAfrica/CERI-KRISP-K040461/2022	EPI_ISL_12559450	NHLS Port Elizabeth Laboratory	CERI, Centre for Epidemic Response and Innovation, Stellenbosch University and KRISP, KZN Research Innovation and Sequencing Platform, UKZN.	Oluwakemi Laguda-Akingba, Nokukhanya Mdlalose, Giandhari J, Pillay S, Naidoo Y, Naicker D, Maharaj A, Anyaneji UJ, Sanko TJ, Moir M, Van Wyk S, San JE, Tshiabuila D, Tegally H, Wilkinson E, de Oliveira T
hCoV-19/SouthAfrica/CERI-KRISP-K040462/2022	EPI_ISL_12559451	NHLS Port Elizabeth Laboratory	CERI, Centre for Epidemic Response and Innovation, Stellenbosch University and KRISP, KZN Research Innovation and Sequencing Platform, UKZN.	Oluwakemi Laguda-Akingba, Nokukhanya Mdlalose, Giandhari J, Pillay S, Naidoo Y, Naicker D, Maharaj A, Anyaneji UJ, Sanko TJ, Moir M, Van Wyk S, San JE, Tshiabuila D, Tegally H, Wilkinson E, de Oliveira T
hCoV-19/SouthAfrica/CERI-KRISP-K040463/2022	EPI_ISL_12559452	NHLS Port Elizabeth Laboratory	CERI, Centre for Epidemic Response and Innovation, Stellenbosch University and KRISP, KZN Research Innovation and Sequencing Platform, UKZN.	Oluwakemi Laguda-Akingba, Nokukhanya Mdlalose, Giandhari J, Pillay S, Naidoo Y, Naicker D, Maharaj A, Anyaneji UJ, Sanko TJ, Moir M, Van Wyk S, San JE, Tshiabuila D, Tegally H, Wilkinson E, de Oliveira T
hCoV-19/SouthAfrica/CERI-KRISP-K040464/2022	EPI_ISL_12559453	NHLS Port Elizabeth Laboratory	CERI, Centre for Epidemic Response and Innovation, Stellenbosch University and KRISP, KZN Research Innovation and Sequencing Platform, UKZN.	Oluwakemi Laguda-Akingba, Nokukhanya Mdlalose, Giandhari J, Pillay S, Naidoo Y, Naicker D, Maharaj A, Anyaneji UJ, Sanko TJ, Moir M, Van Wyk S, San JE, Tshiabuila D, Tegally H, Wilkinson E, de Oliveira T
hCoV-19/SouthAfrica/CERI-KRISP-K040465/2022	EPI_ISL_12559454	NHLS Port Elizabeth Laboratory	CERI, Centre for Epidemic Response and Innovation, Stellenbosch University and KRISP, KZN Research Innovation and Sequencing Platform, UKZN.	Oluwakemi Laguda-Akingba, Nokukhanya Mdlalose, Giandhari J, Pillay S, Naidoo Y, Naicker D, Maharaj A, Anyaneji UJ, Sanko TJ, Moir M, Van Wyk S, San JE, Tshiabuila D, Tegally H, Wilkinson E, de Oliveira T
hCoV-19/SouthAfrica/CERI-KRISP-K040470/2022	EPI_ISL_12559456	NHLS Port Elizabeth Laboratory	CERI, Centre for Epidemic Response and Innovation, Stellenbosch University and KRISP, KZN Research Innovation and Sequencing Platform, UKZN.	Oluwakemi Laguda-Akingba, Nokukhanya Mdlalose, Giandhari J, Pillay S, Naidoo Y, Naicker D, Maharaj A, Anyaneji UJ, Sanko TJ, Moir M, Van Wyk S, San JE, Tshiabuila D, Tegally H, Wilkinson E, de Oliveira T
hCoV-19/SouthAfrica/NICD-N40226/2022	EPI_ISL_12401173	Lancet Laboratories	National Institute for Communicable Diseases of the National Health Laboratory Service	Amoako DG, Everatt J, Kekana D, Scheepers C, Mohale T, Ntuli N, Mahlangu B, Mnguni A, Ismail A, Bhiman JN, Wolter N
hCoV-19/SouthAfrica/NICD-N40227/2022	EPI_ISL_12401174	Lancet Laboratories	National Institute for Communicable Diseases of the National Health Laboratory Service	Amoako DG, Everatt J, Kekana D, Scheepers C, Mohale T, Ntuli N, Mahlangu B, Mnguni A, Ismail A, Bhiman JN, Wolter N
hCoV-19/SouthAfrica/NICD-N40229/2022	EPI_ISL_12401175	Lancet Laboratories	National Institute for Communicable Diseases of the National Health Laboratory Service	Amoako DG, Everatt J, Kekana D, Scheepers C, Mohale T, Ntuli N, Mahlangu B, Mnguni A, Ismail A, Bhiman JN, Wolter N
hCoV-19/SouthAfrica/NICD-N40230/2022	EPI_ISL_12401176	Lancet Laboratories	National Institute for Communicable Diseases of the National Health Laboratory Service	Amoako DG, Everatt J, Kekana D, Scheepers C, Mohale T, Ntuli N, Mahlangu B, Mnguni A, Ismail A, Bhiman JN, Wolter N
hCoV-19/SouthAfrica/SU-NHLS_4706/2022	EPI_ISL_12473877	Division of Medical Virology, National Health Laboratory Service (NHLS), Tygerberg Hospital / Stellenbosch University	Division of Medical Virology, National Health Laboratory Service (NHLS), Tygerberg Hospital / Stellenbosch University	Susan Engelbrecht, Tongai Maponga, Shannon Wilson, Mathilda Claassen, Tania Stander, Gert van Zyl, Wolfgang Preiser
hCoV-19/SouthAfrica/CERI-KRISP-K040347/2022	EPI_ISL_12534971	National Health Laboratory Services, Virology	CERI, Centre for Epidemic Response and Innvoation, Stellenbosch University and KRISP, KZN Research Innovation and Sequencing Platform, UKZN.	Subramoney K, Mtileni N, Davis SC, Treurnicht FK, Giandhari J, Pillay S, Naidoo Y, Naicker D, Maharaj A, Anyaneji UJ, Moir M, Van Wyk S, San JE, Tshiabuila D, Tegally H, Wilkinson E, de Oliveira T
hCoV-19/SouthAfrica/CERI-KRISP-K040375/2022	EPI_ISL_12534988	National Health Laboratory Services, Virology	CERI, Centre for Epidemic Response and Innvoation, Stellenbosch University and KRISP, KZN Research Innovation and Sequencing Platform, UKZN.	Subramoney K, Mtileni N, Davis SC, Treurnicht FK, Giandhari J, Pillay S, Naidoo Y, Naicker D, Maharaj A, Anyaneji UJ, Moir M, Van Wyk S, San JE, Tshiabuila D, Tegally H, Wilkinson E, de Oliveira T
hCoV-19/SouthAfrica/CERI-KRISP-K040390/2022	EPI_ISL_12534998	National Health Laboratory Services, Virology	CERI, Centre for Epidemic Response and Innvoation, Stellenbosch University and KRISP, KZN Research Innovation and Sequencing Platform, UKZN.	Subramoney K, Mtileni N, Davis SC, Treurnicht FK, Giandhari J, Pillay S, Naidoo Y, Naicker D, Maharaj A, Anyaneji UJ, Moir M, Van Wyk S, San JE, Tshiabuila D, Tegally H, Wilkinson E, de Oliveira T
hCoV-19/SouthAfrica/NICD-N40215/2022	EPI_ISL_12401163	Lancet Laboratories	National Institute for Communicable Diseases of the National Health Laboratory Service	Amoako DG, Everatt J, Kekana D, Scheepers C, Mohale T, Ntuli N, Mahlangu B, Mnguni A, Ismail A, Bhiman JN, Wolter N
hCoV-19/SouthAfrica/NICD-N40216/2022	EPI_ISL_12401164	Lancet Laboratories	National Institute for Communicable Diseases of the National Health Laboratory Service	Amoako DG, Everatt J, Kekana D, Scheepers C, Mohale T, Ntuli N, Mahlangu B, Mnguni A, Ismail A, Bhiman JN, Wolter N
hCoV-19/SouthAfrica/NICD-N40217/2022	EPI_ISL_12401165	Lancet Laboratories	National Institute for Communicable Diseases of the National Health Laboratory Service	Amoako DG, Everatt J, Kekana D, Scheepers C, Mohale T, Ntuli N, Mahlangu B, Mnguni A, Ismail A, Bhiman JN, Wolter N
hCoV-19/SouthAfrica/NICD-N40218/2022	EPI_ISL_12401166	Lancet Laboratories	National Institute for Communicable Diseases of the National Health Laboratory Service	Amoako DG, Everatt J, Kekana D, Scheepers C, Mohale T, Ntuli N, Mahlangu B, Mnguni A, Ismail A, Bhiman JN, Wolter N
hCoV-19/SouthAfrica/NICD-N40219/2022	EPI_ISL_12401167	Lancet Laboratories	National Institute for Communicable Diseases of the National Health Laboratory Service	Amoako DG, Everatt J, Kekana D, Scheepers C, Mohale T, Ntuli N, Mahlangu B, Mnguni A, Ismail A, Bhiman JN, Wolter N
hCoV-19/SouthAfrica/NICD-N40220/2022	EPI_ISL_12401168	Lancet Laboratories	National Institute for Communicable Diseases of the National Health Laboratory Service	Amoako DG, Everatt J, Kekana D, Scheepers C, Mohale T, Ntuli N, Mahlangu B, Mnguni A, Ismail A, Bhiman JN, Wolter N
hCoV-19/SouthAfrica/NICD-N40221/2022	EPI_ISL_12401169	Lancet Laboratories	National Institute for Communicable Diseases of the National Health Laboratory Service	Amoako DG, Everatt J, Kekana D, Scheepers C, Mohale T, Ntuli N, Mahlangu B, Mnguni A, Ismail A, Bhiman JN, Wolter N
hCoV-19/SouthAfrica/NICD-N40223/2022	EPI_ISL_12401170	Lancet Laboratories	National Institute for Communicable Diseases of the National Health Laboratory Service	Amoako DG, Everatt J, Kekana D, Scheepers C, Mohale T, Ntuli N, Mahlangu B, Mnguni A, Ismail A, Bhiman JN, Wolter N
hCoV-19/SouthAfrica/NICD-N40224/2022	EPI_ISL_12401171	Lancet Laboratories	National Institute for Communicable Diseases of the National Health Laboratory Service	Amoako DG, Everatt J, Kekana D, Scheepers C, Mohale T, Ntuli N, Mahlangu B, Mnguni A, Ismail A, Bhiman JN, Wolter N
hCoV-19/SouthAfrica/NICD-N40225/2022	EPI_ISL_12401172	Lancet Laboratories	National Institute for Communicable Diseases of the National Health Laboratory Service	Amoako DG, Everatt J, Kekana D, Scheepers C, Mohale T, Ntuli N, Mahlangu B, Mnguni A, Ismail A, Bhiman JN, Wolter N
hCoV-19/SouthAfrica/CERI-KRISP-K040201/2022	EPI_ISL_12473574	National Health Laboratory Services	CERI, Centre for Epidemic Response and Innvoation, Stellenbosch University and KRISP, KZN Research Innovation and Sequencing Platform, UKZN.	Nokukhanya Mdlalose, Giandhari J, Pillay S, Naidoo Y, Ramphal U, Ramphal Y, Arisha Maharaj, San JE, Tshiabuila D, Tegally H, Wilkinson E, de Oliveira T
hCoV-19/SouthAfrica/CERI-KRISP-K040214/2022	EPI_ISL_12473585	National Health Laboratory Services	CERI, Centre for Epidemic Response and Innvoation, Stellenbosch University and KRISP, KZN Research Innovation and Sequencing Platform, UKZN.	Nokukhanya Mdlalose, Giandhari J, Pillay S, Naidoo Y, Ramphal U, Ramphal Y, Arisha Maharaj, San JE, Tshiabuila D, Tegally H, Wilkinson E, de Oliveira T
hCoV-19/SouthAfrica/SU-NHLS_4705/2022	EPI_ISL_12473876	Division of Medical Virology, National Health Laboratory Service (NHLS), Tygerberg Hospital / Stellenbosch University	Division of Medical Virology, National Health Laboratory Service (NHLS), Tygerberg Hospital / Stellenbosch University	Susan Engelbrecht, Tongai Maponga, Shannon Wilson, Mathilda Claassen, Tania Stander, Gert van Zyl, Wolfgang Preiser
hCoV-19/SouthAfrica/CERI-KRISP-K040359/2022	EPI_ISL_12534975	National Health Laboratory Services, Virology	CERI, Centre for Epidemic Response and Innvoation, Stellenbosch University and KRISP, KZN Research Innovation and Sequencing Platform, UKZN.	Subramoney K, Mtileni N, Davis SC, Treurnicht FK, Giandhari J, Pillay S, Naidoo Y, Naicker D, Maharaj A, Anyaneji UJ, Moir M, Van Wyk S, San JE, Tshiabuila D, Tegally H, Wilkinson E, de Oliveira T
hCoV-19/SouthAfrica/CERI-KRISP-K040361/2022	EPI_ISL_12534977	National Health Laboratory Services, Virology	CERI, Centre for Epidemic Response and Innvoation, Stellenbosch University and KRISP, KZN Research Innovation and Sequencing Platform, UKZN.	Subramoney K, Mtileni N, Davis SC, Treurnicht FK, Giandhari J, Pillay S, Naidoo Y, Naicker D, Maharaj A, Anyaneji UJ, Moir M, Van Wyk S, San JE, Tshiabuila D, Tegally H, Wilkinson E, de Oliveira T
hCoV-19/SouthAfrica/CERI-KRISP-K040368/2022	EPI_ISL_12534983	National Health Laboratory Services, Virology	CERI, Centre for Epidemic Response and Innvoation, Stellenbosch University and KRISP, KZN Research Innovation and Sequencing Platform, UKZN.	Subramoney K, Mtileni N, Davis SC, Treurnicht FK, Giandhari J, Pillay S, Naidoo Y, Naicker D, Maharaj A, Anyaneji UJ, Moir M, Van Wyk S, San JE, Tshiabuila D, Tegally H, Wilkinson E, de Oliveira T
hCoV-19/SouthAfrica/CERI-KRISP-K040369/2022	EPI_ISL_12534984	National Health Laboratory Services, Virology	CERI, Centre for Epidemic Response and Innvoation, Stellenbosch University and KRISP, KZN Research Innovation and Sequencing Platform, UKZN.	Subramoney K, Mtileni N, Davis SC, Treurnicht FK, Giandhari J, Pillay S, Naidoo Y, Naicker D, Maharaj A, Anyaneji UJ, Moir M, Van Wyk S, San JE, Tshiabuila D, Tegally H, Wilkinson E, de Oliveira T
hCoV-19/SouthAfrica/CERI-KRISP-K040198/2022	EPI_ISL_12473571	National Health Laboratory Services	CERI, Centre for Epidemic Response and Innvoation, Stellenbosch University and KRISP, KZN Research Innovation and Sequencing Platform, UKZN.	Nokukhanya Mdlalose, Giandhari J, Pillay S, Naidoo Y, Ramphal U, Ramphal Y, Arisha Maharaj, San JE, Tshiabuila D, Tegally H, Wilkinson E, de Oliveira T
hCoV-19/SouthAfrica/CERI-KRISP-K040199/2022	EPI_ISL_12473572	National Health Laboratory Services	CERI, Centre for Epidemic Response and Innvoation, Stellenbosch University and KRISP, KZN Research Innovation and Sequencing Platform, UKZN.	Nokukhanya Mdlalose, Giandhari J, Pillay S, Naidoo Y, Ramphal U, Ramphal Y, Arisha Maharaj, San JE, Tshiabuila D, Tegally H, Wilkinson E, de Oliveira T
hCoV-19/SouthAfrica/CERI-KRISP-K040200/2022	EPI_ISL_12473573	National Health Laboratory Services	CERI, Centre for Epidemic Response and Innvoation, Stellenbosch University and KRISP, KZN Research Innovation and Sequencing Platform, UKZN.	Nokukhanya Mdlalose, Giandhari J, Pillay S, Naidoo Y, Ramphal U, Ramphal Y, Arisha Maharaj, San JE, Tshiabuila D, Tegally H, Wilkinson E, de Oliveira T
hCoV-19/SouthAfrica/CERI-KRISP-K040203/2022	EPI_ISL_12473575	National Health Laboratory Services	CERI, Centre for Epidemic Response and Innvoation, Stellenbosch University and KRISP, KZN Research Innovation and Sequencing Platform, UKZN.	Nokukhanya Mdlalose, Giandhari J, Pillay S, Naidoo Y, Ramphal U, Ramphal Y, Arisha Maharaj, San JE, Tshiabuila D, Tegally H, Wilkinson E, de Oliveira T
hCoV-19/SouthAfrica/CERI-KRISP-K040204/2022	EPI_ISL_12473576	National Health Laboratory Services	CERI, Centre for Epidemic Response and Innvoation, Stellenbosch University and KRISP, KZN Research Innovation and Sequencing Platform, UKZN.	Nokukhanya Mdlalose, Giandhari J, Pillay S, Naidoo Y, Ramphal U, Ramphal Y, Arisha Maharaj, San JE, Tshiabuila D, Tegally H, Wilkinson E, de Oliveira T
hCoV-19/SouthAfrica/CERI-KRISP-K040206/2022	EPI_ISL_12473578	National Health Laboratory Services	CERI, Centre for Epidemic Response and Innvoation, Stellenbosch University and KRISP, KZN Research Innovation and Sequencing Platform, UKZN.	Nokukhanya Mdlalose, Giandhari J, Pillay S, Naidoo Y, Ramphal U, Ramphal Y, Arisha Maharaj, San JE, Tshiabuila D, Tegally H, Wilkinson E, de Oliveira T
hCoV-19/SouthAfrica/CERI-KRISP-K040207/2022	EPI_ISL_12473579	National Health Laboratory Services	CERI, Centre for Epidemic Response and Innvoation, Stellenbosch University and KRISP, KZN Research Innovation and Sequencing Platform, UKZN.	Nokukhanya Mdlalose, Giandhari J, Pillay S, Naidoo Y, Ramphal U, Ramphal Y, Arisha Maharaj, San JE, Tshiabuila D, Tegally H, Wilkinson E, de Oliveira T
hCoV-19/SouthAfrica/CERI-KRISP-K040208/2022	EPI_ISL_12473580	National Health Laboratory Services	CERI, Centre for Epidemic Response and Innvoation, Stellenbosch University and KRISP, KZN Research Innovation and Sequencing Platform, UKZN.	Nokukhanya Mdlalose, Giandhari J, Pillay S, Naidoo Y, Ramphal U, Ramphal Y, Arisha Maharaj, San JE, Tshiabuila D, Tegally H, Wilkinson E, de Oliveira T
hCoV-19/SouthAfrica/CERI-KRISP-K040210/2022	EPI_ISL_12473582	National Health Laboratory Services	CERI, Centre for Epidemic Response and Innvoation, Stellenbosch University and KRISP, KZN Research Innovation and Sequencing Platform, UKZN.	Nokukhanya Mdlalose, Giandhari J, Pillay S, Naidoo Y, Ramphal U, Ramphal Y, Arisha Maharaj, San JE, Tshiabuila D, Tegally H, Wilkinson E, de Oliveira T
hCoV-19/SouthAfrica/CERI-KRISP-K040212/2022	EPI_ISL_12473583	National Health Laboratory Services	CERI, Centre for Epidemic Response and Innvoation, Stellenbosch University and KRISP, KZN Research Innovation and Sequencing Platform, UKZN.	Nokukhanya Mdlalose, Giandhari J, Pillay S, Naidoo Y, Ramphal U, Ramphal Y, Arisha Maharaj, San JE, Tshiabuila D, Tegally H, Wilkinson E, de Oliveira T
hCoV-19/SouthAfrica/CERI-KRISP-K040213/2022	EPI_ISL_12473584	National Health Laboratory Services	CERI, Centre for Epidemic Response and Innvoation, Stellenbosch University and KRISP, KZN Research Innovation and Sequencing Platform, UKZN.	Nokukhanya Mdlalose, Giandhari J, Pillay S, Naidoo Y, Ramphal U, Ramphal Y, Arisha Maharaj, San JE, Tshiabuila D, Tegally H, Wilkinson E, de Oliveira T
hCoV-19/SouthAfrica/CERI-KRISP-K040227/2022	EPI_ISL_12473595	National Health Laboratory Services	CERI, Centre for Epidemic Response and Innvoation, Stellenbosch University and KRISP, KZN Research Innovation and Sequencing Platform, UKZN.	Nokukhanya Mdlalose, Giandhari J, Pillay S, Naidoo Y, Ramphal U, Ramphal Y, Arisha Maharaj, San JE, Tshiabuila D, Tegally H, Wilkinson E, de Oliveira T
hCoV-19/SouthAfrica/SU-NHLS_4721/2022	EPI_ISL_12473881	Division of Medical Virology, National Health Laboratory Service (NHLS), Tygerberg Hospital / Stellenbosch University	Division of Medical Virology, National Health Laboratory Service (NHLS), Tygerberg Hospital / Stellenbosch University	Susan Engelbrecht, Tongai Maponga, Shannon Wilson, Mathilda Claassen, Tania Stander, Gert van Zyl, Wolfgang Preiser
hCoV-19/SouthAfrica/NCV1176/2022	EPI_ISL_12474458	National Health Laboratory Services, Virology	National Health Laboratory Services, Virology	Kathleen Subramoney, Nkhensani Mtileni, Ashlyn S. C. Davis, Florette K. Treurnicht
hCoV-19/SouthAfrica/NCV1177/2022	EPI_ISL_12474459	National Health Laboratory Services, Virology	National Health Laboratory Services, Virology	Kathleen Subramoney, Nkhensani Mtileni, Ashlyn S. C. Davis, Florette K. Treurnicht
hCoV-19/SouthAfrica/NCV1179/2022	EPI_ISL_12474461	National Health Laboratory Services, Virology	National Health Laboratory Services, Virology	Kathleen Subramoney, Nkhensani Mtileni, Ashlyn S. C. Davis, Florette K. Treurnicht
hCoV-19/SouthAfrica/NCV1181/2022	EPI_ISL_12474463	National Health Laboratory Services, Virology	National Health Laboratory Services, Virology	Kathleen Subramoney, Nkhensani Mtileni, Ashlyn S. C. Davis, Florette K. Treurnicht
hCoV-19/SouthAfrica/NCV1182/2022	EPI_ISL_12474464	National Health Laboratory Services, Virology	National Health Laboratory Services, Virology	Kathleen Subramoney, Nkhensani Mtileni, Ashlyn S. C. Davis, Florette K. Treurnicht
hCoV-19/SouthAfrica/NCV1183/2022	EPI_ISL_12474465	National Health Laboratory Services, Virology	National Health Laboratory Services, Virology	Kathleen Subramoney, Nkhensani Mtileni, Ashlyn S. C. Davis, Florette K. Treurnicht
hCoV-19/SouthAfrica/NCV1185/2022	EPI_ISL_12474467	National Health Laboratory Services, Virology	National Health Laboratory Services, Virology	Kathleen Subramoney, Nkhensani Mtileni, Ashlyn S. C. Davis, Florette K. Treurnicht
hCoV-19/SouthAfrica/NCV1206/2022	EPI_ISL_12474488	National Health Laboratory Services, Virology	National Health Laboratory Services, Virology	Kathleen Subramoney, Nkhensani Mtileni, Ashlyn S. C. Davis, Florette K. Treurnicht
hCoV-19/SouthAfrica/CERI-KRISP-K040341/2022	EPI_ISL_12534967	National Health Laboratory Services, Virology	CERI, Centre for Epidemic Response and Innvoation, Stellenbosch University and KRISP, KZN Research Innovation and Sequencing Platform, UKZN.	Subramoney K, Mtileni N, Davis SC, Treurnicht FK, Giandhari J, Pillay S, Naidoo Y, Naicker D, Maharaj A, Anyaneji UJ, Moir M, Van Wyk S, San JE, Tshiabuila D, Tegally H, Wilkinson E, de Oliveira T
hCoV-19/SouthAfrica/CERI-KRISP-K040353/2022	EPI_ISL_12534973	National Health Laboratory Services, Virology	CERI, Centre for Epidemic Response and Innvoation, Stellenbosch University and KRISP, KZN Research Innovation and Sequencing Platform, UKZN.	Subramoney K, Mtileni N, Davis SC, Treurnicht FK, Giandhari J, Pillay S, Naidoo Y, Naicker D, Maharaj A, Anyaneji UJ, Moir M, Van Wyk S, San JE, Tshiabuila D, Tegally H, Wilkinson E, de Oliveira T
hCoV-19/SouthAfrica/CERI-KRISP-K040362/2022	EPI_ISL_12534978	National Health Laboratory Services, Virology	CERI, Centre for Epidemic Response and Innvoation, Stellenbosch University and KRISP, KZN Research Innovation and Sequencing Platform, UKZN.	Subramoney K, Mtileni N, Davis SC, Treurnicht FK, Giandhari J, Pillay S, Naidoo Y, Naicker D, Maharaj A, Anyaneji UJ, Moir M, Van Wyk S, San JE, Tshiabuila D, Tegally H, Wilkinson E, de Oliveira T
hCoV-19/SouthAfrica/CERI-KRISP-K040364/2022	EPI_ISL_12534980	National Health Laboratory Services, Virology	CERI, Centre for Epidemic Response and Innvoation, Stellenbosch University and KRISP, KZN Research Innovation and Sequencing Platform, UKZN.	Subramoney K, Mtileni N, Davis SC, Treurnicht FK, Giandhari J, Pillay S, Naidoo Y, Naicker D, Maharaj A, Anyaneji UJ, Moir M, Van Wyk S, San JE, Tshiabuila D, Tegally H, Wilkinson E, de Oliveira T
hCoV-19/SouthAfrica/CERI-KRISP-K040365/2022	EPI_ISL_12534981	National Health Laboratory Services, Virology	CERI, Centre for Epidemic Response and Innvoation, Stellenbosch University and KRISP, KZN Research Innovation and Sequencing Platform, UKZN.	Subramoney K, Mtileni N, Davis SC, Treurnicht FK, Giandhari J, Pillay S, Naidoo Y, Naicker D, Maharaj A, Anyaneji UJ, Moir M, Van Wyk S, San JE, Tshiabuila D, Tegally H, Wilkinson E, de Oliveira T
hCoV-19/SouthAfrica/CERI-KRISP-K040366/2022	EPI_ISL_12534982	National Health Laboratory Services, Virology	CERI, Centre for Epidemic Response and Innvoation, Stellenbosch University and KRISP, KZN Research Innovation and Sequencing Platform, UKZN.	Subramoney K, Mtileni N, Davis SC, Treurnicht FK, Giandhari J, Pillay S, Naidoo Y, Naicker D, Maharaj A, Anyaneji UJ, Moir M, Van Wyk S, San JE, Tshiabuila D, Tegally H, Wilkinson E, de Oliveira T
hCoV-19/SouthAfrica/CERI-KRISP-K040371/2022	EPI_ISL_12534985	National Health Laboratory Services, Virology	CERI, Centre for Epidemic Response and Innvoation, Stellenbosch University and KRISP, KZN Research Innovation and Sequencing Platform, UKZN.	Subramoney K, Mtileni N, Davis SC, Treurnicht FK, Giandhari J, Pillay S, Naidoo Y, Naicker D, Maharaj A, Anyaneji UJ, Moir M, Van Wyk S, San JE, Tshiabuila D, Tegally H, Wilkinson E, de Oliveira T
hCoV-19/SouthAfrica/CERI-KRISP-K040373/2022	EPI_ISL_12534986	National Health Laboratory Services, Virology	CERI, Centre for Epidemic Response and Innvoation, Stellenbosch University and KRISP, KZN Research Innovation and Sequencing Platform, UKZN.	Subramoney K, Mtileni N, Davis SC, Treurnicht FK, Giandhari J, Pillay S, Naidoo Y, Naicker D, Maharaj A, Anyaneji UJ, Moir M, Van Wyk S, San JE, Tshiabuila D, Tegally H, Wilkinson E, de Oliveira T
hCoV-19/SouthAfrica/CERI-KRISP-K040379/2022	EPI_ISL_12534990	National Health Laboratory Services, Virology	CERI, Centre for Epidemic Response and Innvoation, Stellenbosch University and KRISP, KZN Research Innovation and Sequencing Platform, UKZN.	Subramoney K, Mtileni N, Davis SC, Treurnicht FK, Giandhari J, Pillay S, Naidoo Y, Naicker D, Maharaj A, Anyaneji UJ, Moir M, Van Wyk S, San JE, Tshiabuila D, Tegally H, Wilkinson E, de Oliveira T
hCoV-19/SouthAfrica/CERI-KRISP-K040386/2022	EPI_ISL_12534994	National Health Laboratory Services, Virology	CERI, Centre for Epidemic Response and Innvoation, Stellenbosch University and KRISP, KZN Research Innovation and Sequencing Platform, UKZN.	Subramoney K, Mtileni N, Davis SC, Treurnicht FK, Giandhari J, Pillay S, Naidoo Y, Naicker D, Maharaj A, Anyaneji UJ, Moir M, Van Wyk S, San JE, Tshiabuila D, Tegally H, Wilkinson E, de Oliveira T
hCoV-19/SouthAfrica/CERI-KRISP-K040387/2022	EPI_ISL_12534995	National Health Laboratory Services, Virology	CERI, Centre for Epidemic Response and Innvoation, Stellenbosch University and KRISP, KZN Research Innovation and Sequencing Platform, UKZN.	Subramoney K, Mtileni N, Davis SC, Treurnicht FK, Giandhari J, Pillay S, Naidoo Y, Naicker D, Maharaj A, Anyaneji UJ, Moir M, Van Wyk S, San JE, Tshiabuila D, Tegally H, Wilkinson E, de Oliveira T
hCoV-19/SouthAfrica/CERI-KRISP-K040490/2022	EPI_ISL_12559462	NHLS Port Elizabeth Laboratory	CERI, Centre for Epidemic Response and Innovation, Stellenbosch University and KRISP, KZN Research Innovation and Sequencing Platform, UKZN.	Oluwakemi Laguda-Akingba, Nokukhanya Mdlalose, Giandhari J, Pillay S, Naidoo Y, Naicker D, Maharaj A, Anyaneji UJ, Sanko TJ, Moir M, Van Wyk S, San JE, Tshiabuila D, Tegally H, Wilkinson E, de Oliveira T
hCoV-19/SouthAfrica/CERI-KRISP-K040205/2022	EPI_ISL_12473577	National Health Laboratory Services	CERI, Centre for Epidemic Response and Innvoation, Stellenbosch University and KRISP, KZN Research Innovation and Sequencing Platform, UKZN.	Nokukhanya Mdlalose, Giandhari J, Pillay S, Naidoo Y, Ramphal U, Ramphal Y, Arisha Maharaj, San JE, Tshiabuila D, Tegally H, Wilkinson E, de Oliveira T
hCoV-19/SouthAfrica/CERI-KRISP-K040209/2022	EPI_ISL_12473581	National Health Laboratory Services	CERI, Centre for Epidemic Response and Innvoation, Stellenbosch University and KRISP, KZN Research Innovation and Sequencing Platform, UKZN.	Nokukhanya Mdlalose, Giandhari J, Pillay S, Naidoo Y, Ramphal U, Ramphal Y, Arisha Maharaj, San JE, Tshiabuila D, Tegally H, Wilkinson E, de Oliveira T
hCoV-19/SouthAfrica/CERI-KRISP-K040216/2022	EPI_ISL_12473586	National Health Laboratory Services	CERI, Centre for Epidemic Response and Innvoation, Stellenbosch University and KRISP, KZN Research Innovation and Sequencing Platform, UKZN.	Nokukhanya Mdlalose, Giandhari J, Pillay S, Naidoo Y, Ramphal U, Ramphal Y, Arisha Maharaj, San JE, Tshiabuila D, Tegally H, Wilkinson E, de Oliveira T
hCoV-19/SouthAfrica/CERI-KRISP-K040217/2022	EPI_ISL_12473587	National Health Laboratory Services	CERI, Centre for Epidemic Response and Innvoation, Stellenbosch University and KRISP, KZN Research Innovation and Sequencing Platform, UKZN.	Nokukhanya Mdlalose, Giandhari J, Pillay S, Naidoo Y, Ramphal U, Ramphal Y, Arisha Maharaj, San JE, Tshiabuila D, Tegally H, Wilkinson E, de Oliveira T
hCoV-19/SouthAfrica/CERI-KRISP-K040218/2022	EPI_ISL_12473588	National Health Laboratory Services	CERI, Centre for Epidemic Response and Innvoation, Stellenbosch University and KRISP, KZN Research Innovation and Sequencing Platform, UKZN.	Nokukhanya Mdlalose, Giandhari J, Pillay S, Naidoo Y, Ramphal U, Ramphal Y, Arisha Maharaj, San JE, Tshiabuila D, Tegally H, Wilkinson E, de Oliveira T
hCoV-19/SouthAfrica/CERI-KRISP-K040219/2022	EPI_ISL_12473589	National Health Laboratory Services	CERI, Centre for Epidemic Response and Innvoation, Stellenbosch University and KRISP, KZN Research Innovation and Sequencing Platform, UKZN.	Nokukhanya Mdlalose, Giandhari J, Pillay S, Naidoo Y, Ramphal U, Ramphal Y, Arisha Maharaj, San JE, Tshiabuila D, Tegally H, Wilkinson E, de Oliveira T
hCoV-19/SouthAfrica/CERI-KRISP-K040220/2022	EPI_ISL_12473590	National Health Laboratory Services	CERI, Centre for Epidemic Response and Innvoation, Stellenbosch University and KRISP, KZN Research Innovation and Sequencing Platform, UKZN.	Nokukhanya Mdlalose, Giandhari J, Pillay S, Naidoo Y, Ramphal U, Ramphal Y, Arisha Maharaj, San JE, Tshiabuila D, Tegally H, Wilkinson E, de Oliveira T
hCoV-19/SouthAfrica/CERI-KRISP-K040222/2022	EPI_ISL_12473591	National Health Laboratory Services	CERI, Centre for Epidemic Response and Innvoation, Stellenbosch University and KRISP, KZN Research Innovation and Sequencing Platform, UKZN.	Nokukhanya Mdlalose, Giandhari J, Pillay S, Naidoo Y, Ramphal U, Ramphal Y, Arisha Maharaj, San JE, Tshiabuila D, Tegally H, Wilkinson E, de Oliveira T
hCoV-19/SouthAfrica/CERI-KRISP-K040225/2022	EPI_ISL_12473593	National Health Laboratory Services	CERI, Centre for Epidemic Response and Innvoation, Stellenbosch University and KRISP, KZN Research Innovation and Sequencing Platform, UKZN.	Nokukhanya Mdlalose, Giandhari J, Pillay S, Naidoo Y, Ramphal U, Ramphal Y, Arisha Maharaj, San JE, Tshiabuila D, Tegally H, Wilkinson E, de Oliveira T
hCoV-19/SouthAfrica/CERI-KRISP-K040226/2022	EPI_ISL_12473594	National Health Laboratory Services	CERI, Centre for Epidemic Response and Innvoation, Stellenbosch University and KRISP, KZN Research Innovation and Sequencing Platform, UKZN.	Nokukhanya Mdlalose, Giandhari J, Pillay S, Naidoo Y, Ramphal U, Ramphal Y, Arisha Maharaj, San JE, Tshiabuila D, Tegally H, Wilkinson E, de Oliveira T
hCoV-19/SouthAfrica/CERI-KRISP-K040228/2022	EPI_ISL_12473596	National Health Laboratory Services	CERI, Centre for Epidemic Response and Innvoation, Stellenbosch University and KRISP, KZN Research Innovation and Sequencing Platform, UKZN.	Nokukhanya Mdlalose, Giandhari J, Pillay S, Naidoo Y, Ramphal U, Ramphal Y, Arisha Maharaj, San JE, Tshiabuila D, Tegally H, Wilkinson E, de Oliveira T
hCoV-19/SouthAfrica/SU-NHLS_4713/2022	EPI_ISL_12473878	Division of Medical Virology, National Health Laboratory Service (NHLS), Tygerberg Hospital / Stellenbosch University	Division of Medical Virology, National Health Laboratory Service (NHLS), Tygerberg Hospital / Stellenbosch University	Susan Engelbrecht, Tongai Maponga, Shannon Wilson, Mathilda Claassen, Tania Stander, Gert van Zyl, Wolfgang Preiser
hCoV-19/SouthAfrica/SU-NHLS_4716/2022	EPI_ISL_12473879	Division of Medical Virology, National Health Laboratory Service (NHLS), Tygerberg Hospital / Stellenbosch University	Division of Medical Virology, National Health Laboratory Service (NHLS), Tygerberg Hospital / Stellenbosch University	Susan Engelbrecht, Tongai Maponga, Shannon Wilson, Mathilda Claassen, Tania Stander, Gert van Zyl, Wolfgang Preiser
hCoV-19/SouthAfrica/SU-NHLS_4717/2022	EPI_ISL_12473880	Division of Medical Virology, National Health Laboratory Service (NHLS), Tygerberg Hospital / Stellenbosch University	Division of Medical Virology, National Health Laboratory Service (NHLS), Tygerberg Hospital / Stellenbosch University	Susan Engelbrecht, Tongai Maponga, Shannon Wilson, Mathilda Claassen, Tania Stander, Gert van Zyl, Wolfgang Preiser
hCoV-19/SouthAfrica/NCV1167/2022	EPI_ISL_12474451	National Health Laboratory Services, Virology	National Health Laboratory Services, Virology	Kathleen Subramoney, Nkhensani Mtileni, Ashlyn S. C. Davis, Florette K. Treurnicht
hCoV-19/SouthAfrica/NCV1180/2022	EPI_ISL_12474462	National Health Laboratory Services, Virology	National Health Laboratory Services, Virology	Kathleen Subramoney, Nkhensani Mtileni, Ashlyn S. C. Davis, Florette K. Treurnicht
hCoV-19/SouthAfrica/NCV1184/2022	EPI_ISL_12474466	National Health Laboratory Services, Virology	National Health Laboratory Services, Virology	Kathleen Subramoney, Nkhensani Mtileni, Ashlyn S. C. Davis, Florette K. Treurnicht
hCoV-19/SouthAfrica/NCV1190/2022	EPI_ISL_12474472	National Health Laboratory Services, Virology	National Health Laboratory Services, Virology	Kathleen Subramoney, Nkhensani Mtileni, Ashlyn S. C. Davis, Florette K. Treurnicht
hCoV-19/SouthAfrica/NCV1191/2022	EPI_ISL_12474473	National Health Laboratory Services, Virology	National Health Laboratory Services, Virology	Kathleen Subramoney, Nkhensani Mtileni, Ashlyn S. C. Davis, Florette K. Treurnicht
hCoV-19/SouthAfrica/NCV1194/2022	EPI_ISL_12474476	National Health Laboratory Services, Virology	National Health Laboratory Services, Virology	Kathleen Subramoney, Nkhensani Mtileni, Ashlyn S. C. Davis, Florette K. Treurnicht
hCoV-19/SouthAfrica/NCV1195/2022	EPI_ISL_12474477	National Health Laboratory Services, Virology	National Health Laboratory Services, Virology	Kathleen Subramoney, Nkhensani Mtileni, Ashlyn S. C. Davis, Florette K. Treurnicht
hCoV-19/SouthAfrica/NCV1208/2022	EPI_ISL_12474489	National Health Laboratory Services, Virology	National Health Laboratory Services, Virology	Kathleen Subramoney, Nkhensani Mtileni, Ashlyn S. C. Davis, Florette K. Treurnicht
hCoV-19/SouthAfrica/NCV1207/2022	EPI_ISL_12475853	National Health Laboratory Services, Virology	National Health Laboratory Services, Virology	Kathleen Subramoney, Nkhensani Mtileni, Ashlyn S. C. Davis, Florette K. Treurnicht
hCoV-19/SouthAfrica/CERI-KRISP-K040344/2022	EPI_ISL_12534968	National Health Laboratory Services, Virology	CERI, Centre for Epidemic Response and Innvoation, Stellenbosch University and KRISP, KZN Research Innovation and Sequencing Platform, UKZN.	Subramoney K, Mtileni N, Davis SC, Treurnicht FK, Giandhari J, Pillay S, Naidoo Y, Naicker D, Maharaj A, Anyaneji UJ, Moir M, Van Wyk S, San JE, Tshiabuila D, Tegally H, Wilkinson E, de Oliveira T
hCoV-19/SouthAfrica/CERI-KRISP-K040345/2022	EPI_ISL_12534969	National Health Laboratory Services, Virology	CERI, Centre for Epidemic Response and Innvoation, Stellenbosch University and KRISP, KZN Research Innovation and Sequencing Platform, UKZN.	Subramoney K, Mtileni N, Davis SC, Treurnicht FK, Giandhari J, Pillay S, Naidoo Y, Naicker D, Maharaj A, Anyaneji UJ, Moir M, Van Wyk S, San JE, Tshiabuila D, Tegally H, Wilkinson E, de Oliveira T
hCoV-19/SouthAfrica/CERI-KRISP-K040346/2022	EPI_ISL_12534970	National Health Laboratory Services, Virology	CERI, Centre for Epidemic Response and Innvoation, Stellenbosch University and KRISP, KZN Research Innovation and Sequencing Platform, UKZN.	Subramoney K, Mtileni N, Davis SC, Treurnicht FK, Giandhari J, Pillay S, Naidoo Y, Naicker D, Maharaj A, Anyaneji UJ, Moir M, Van Wyk S, San JE, Tshiabuila D, Tegally H, Wilkinson E, de Oliveira T
hCoV-19/SouthAfrica/CERI-KRISP-K040351/2022	EPI_ISL_12534972	National Health Laboratory Services, Virology	CERI, Centre for Epidemic Response and Innvoation, Stellenbosch University and KRISP, KZN Research Innovation and Sequencing Platform, UKZN.	Subramoney K, Mtileni N, Davis SC, Treurnicht FK, Giandhari J, Pillay S, Naidoo Y, Naicker D, Maharaj A, Anyaneji UJ, Moir M, Van Wyk S, San JE, Tshiabuila D, Tegally H, Wilkinson E, de Oliveira T
hCoV-19/SouthAfrica/CERI-KRISP-K040357/2022	EPI_ISL_12534974	National Health Laboratory Services, Virology	CERI, Centre for Epidemic Response and Innvoation, Stellenbosch University and KRISP, KZN Research Innovation and Sequencing Platform, UKZN.	Subramoney K, Mtileni N, Davis SC, Treurnicht FK, Giandhari J, Pillay S, Naidoo Y, Naicker D, Maharaj A, Anyaneji UJ, Moir M, Van Wyk S, San JE, Tshiabuila D, Tegally H, Wilkinson E, de Oliveira T
hCoV-19/SouthAfrica/CERI-KRISP-K040360/2022	EPI_ISL_12534976	National Health Laboratory Services, Virology	CERI, Centre for Epidemic Response and Innvoation, Stellenbosch University and KRISP, KZN Research Innovation and Sequencing Platform, UKZN.	Subramoney K, Mtileni N, Davis SC, Treurnicht FK, Giandhari J, Pillay S, Naidoo Y, Naicker D, Maharaj A, Anyaneji UJ, Moir M, Van Wyk S, San JE, Tshiabuila D, Tegally H, Wilkinson E, de Oliveira T
hCoV-19/SouthAfrica/CERI-KRISP-K040363/2022	EPI_ISL_12534979	National Health Laboratory Services, Virology	CERI, Centre for Epidemic Response and Innvoation, Stellenbosch University and KRISP, KZN Research Innovation and Sequencing Platform, UKZN.	Subramoney K, Mtileni N, Davis SC, Treurnicht FK, Giandhari J, Pillay S, Naidoo Y, Naicker D, Maharaj A, Anyaneji UJ, Moir M, Van Wyk S, San JE, Tshiabuila D, Tegally H, Wilkinson E, de Oliveira T
hCoV-19/SouthAfrica/CERI-KRISP-K040377/2022	EPI_ISL_12534989	National Health Laboratory Services, Virology	CERI, Centre for Epidemic Response and Innvoation, Stellenbosch University and KRISP, KZN Research Innovation and Sequencing Platform, UKZN.	Subramoney K, Mtileni N, Davis SC, Treurnicht FK, Giandhari J, Pillay S, Naidoo Y, Naicker D, Maharaj A, Anyaneji UJ, Moir M, Van Wyk S, San JE, Tshiabuila D, Tegally H, Wilkinson E, de Oliveira T
hCoV-19/SouthAfrica/CERI-KRISP-K040382/2022	EPI_ISL_12534991	National Health Laboratory Services, Virology	CERI, Centre for Epidemic Response and Innvoation, Stellenbosch University and KRISP, KZN Research Innovation and Sequencing Platform, UKZN.	Subramoney K, Mtileni N, Davis SC, Treurnicht FK, Giandhari J, Pillay S, Naidoo Y, Naicker D, Maharaj A, Anyaneji UJ, Moir M, Van Wyk S, San JE, Tshiabuila D, Tegally H, Wilkinson E, de Oliveira T
hCoV-19/SouthAfrica/CERI-KRISP-K040383/2022	EPI_ISL_12534992	National Health Laboratory Services, Virology	CERI, Centre for Epidemic Response and Innvoation, Stellenbosch University and KRISP, KZN Research Innovation and Sequencing Platform, UKZN.	Subramoney K, Mtileni N, Davis SC, Treurnicht FK, Giandhari J, Pillay S, Naidoo Y, Naicker D, Maharaj A, Anyaneji UJ, Moir M, Van Wyk S, San JE, Tshiabuila D, Tegally H, Wilkinson E, de Oliveira T
hCoV-19/SouthAfrica/CERI-KRISP-K040384/2022	EPI_ISL_12534993	National Health Laboratory Services, Virology	CERI, Centre for Epidemic Response and Innvoation, Stellenbosch University and KRISP, KZN Research Innovation and Sequencing Platform, UKZN.	Subramoney K, Mtileni N, Davis SC, Treurnicht FK, Giandhari J, Pillay S, Naidoo Y, Naicker D, Maharaj A, Anyaneji UJ, Moir M, Van Wyk S, San JE, Tshiabuila D, Tegally H, Wilkinson E, de Oliveira T
hCoV-19/SouthAfrica/CERI-KRISP-K040388/2022	EPI_ISL_12534996	National Health Laboratory Services, Virology	CERI, Centre for Epidemic Response and Innvoation, Stellenbosch University and KRISP, KZN Research Innovation and Sequencing Platform, UKZN.	Subramoney K, Mtileni N, Davis SC, Treurnicht FK, Giandhari J, Pillay S, Naidoo Y, Naicker D, Maharaj A, Anyaneji UJ, Moir M, Van Wyk S, San JE, Tshiabuila D, Tegally H, Wilkinson E, de Oliveira T
hCoV-19/SouthAfrica/CERI-KRISP-K040389/2022	EPI_ISL_12534997	National Health Laboratory Services, Virology	CERI, Centre for Epidemic Response and Innvoation, Stellenbosch University and KRISP, KZN Research Innovation and Sequencing Platform, UKZN.	Subramoney K, Mtileni N, Davis SC, Treurnicht FK, Giandhari J, Pillay S, Naidoo Y, Naicker D, Maharaj A, Anyaneji UJ, Moir M, Van Wyk S, San JE, Tshiabuila D, Tegally H, Wilkinson E, de Oliveira T
hCoV-19/SouthAfrica/CERI-KRISP-K040223/2022	EPI_ISL_12473592	National Health Laboratory Services	CERI, Centre for Epidemic Response and Innvoation, Stellenbosch University and KRISP, KZN Research Innovation and Sequencing Platform, UKZN.	Nokukhanya Mdlalose, Giandhari J, Pillay S, Naidoo Y, Ramphal U, Ramphal Y, Arisha Maharaj, San JE, Tshiabuila D, Tegally H, Wilkinson E, de Oliveira T
hCoV-19/SouthAfrica/CERI-KRISP-K040229/2022	EPI_ISL_12473597	National Health Laboratory Services	CERI, Centre for Epidemic Response and Innvoation, Stellenbosch University and KRISP, KZN Research Innovation and Sequencing Platform, UKZN.	Nokukhanya Mdlalose, Giandhari J, Pillay S, Naidoo Y, Ramphal U, Ramphal Y, Arisha Maharaj, San JE, Tshiabuila D, Tegally H, Wilkinson E, de Oliveira T
hCoV-19/SouthAfrica/CERI-KRISP-K040230/2022	EPI_ISL_12473598	National Health Laboratory Services	CERI, Centre for Epidemic Response and Innvoation, Stellenbosch University and KRISP, KZN Research Innovation and Sequencing Platform, UKZN.	Nokukhanya Mdlalose, Giandhari J, Pillay S, Naidoo Y, Ramphal U, Ramphal Y, Arisha Maharaj, San JE, Tshiabuila D, Tegally H, Wilkinson E, de Oliveira T
hCoV-19/SouthAfrica/CERI-KRISP-K040231/2022	EPI_ISL_12473599	National Health Laboratory Services	CERI, Centre for Epidemic Response and Innvoation, Stellenbosch University and KRISP, KZN Research Innovation and Sequencing Platform, UKZN.	Nokukhanya Mdlalose, Giandhari J, Pillay S, Naidoo Y, Ramphal U, Ramphal Y, Arisha Maharaj, San JE, Tshiabuila D, Tegally H, Wilkinson E, de Oliveira T
hCoV-19/SouthAfrica/CERI-KRISP-K040232/2022	EPI_ISL_12473600	National Health Laboratory Services	CERI, Centre for Epidemic Response and Innvoation, Stellenbosch University and KRISP, KZN Research Innovation and Sequencing Platform, UKZN.	Nokukhanya Mdlalose, Giandhari J, Pillay S, Naidoo Y, Ramphal U, Ramphal Y, Arisha Maharaj, San JE, Tshiabuila D, Tegally H, Wilkinson E, de Oliveira T
hCoV-19/SouthAfrica/CERI-KRISP-K040233/2022	EPI_ISL_12473601	National Health Laboratory Services	CERI, Centre for Epidemic Response and Innvoation, Stellenbosch University and KRISP, KZN Research Innovation and Sequencing Platform, UKZN.	Nokukhanya Mdlalose, Giandhari J, Pillay S, Naidoo Y, Ramphal U, Ramphal Y, Arisha Maharaj, San JE, Tshiabuila D, Tegally H, Wilkinson E, de Oliveira T
hCoV-19/SouthAfrica/CERI-KRISP-K040234/2022	EPI_ISL_12473602	National Health Laboratory Services	CERI, Centre for Epidemic Response and Innvoation, Stellenbosch University and KRISP, KZN Research Innovation and Sequencing Platform, UKZN.	Nokukhanya Mdlalose, Giandhari J, Pillay S, Naidoo Y, Ramphal U, Ramphal Y, Arisha Maharaj, San JE, Tshiabuila D, Tegally H, Wilkinson E, de Oliveira T
hCoV-19/SouthAfrica/CERI-KRISP-K040235/2022	EPI_ISL_12473603	National Health Laboratory Services	CERI, Centre for Epidemic Response and Innvoation, Stellenbosch University and KRISP, KZN Research Innovation and Sequencing Platform, UKZN.	Nokukhanya Mdlalose, Giandhari J, Pillay S, Naidoo Y, Ramphal U, Ramphal Y, Arisha Maharaj, San JE, Tshiabuila D, Tegally H, Wilkinson E, de Oliveira T
hCoV-19/SouthAfrica/CERI-KRISP-K040236/2022	EPI_ISL_12473604	National Health Laboratory Services	CERI, Centre for Epidemic Response and Innvoation, Stellenbosch University and KRISP, KZN Research Innovation and Sequencing Platform, UKZN.	Nokukhanya Mdlalose, Giandhari J, Pillay S, Naidoo Y, Ramphal U, Ramphal Y, Arisha Maharaj, San JE, Tshiabuila D, Tegally H, Wilkinson E, de Oliveira T
hCoV-19/SouthAfrica/CERI-KRISP-K040237/2022	EPI_ISL_12473605	National Health Laboratory Services	CERI, Centre for Epidemic Response and Innvoation, Stellenbosch University and KRISP, KZN Research Innovation and Sequencing Platform, UKZN.	Nokukhanya Mdlalose, Giandhari J, Pillay S, Naidoo Y, Ramphal U, Ramphal Y, Arisha Maharaj, San JE, Tshiabuila D, Tegally H, Wilkinson E, de Oliveira T
hCoV-19/SouthAfrica/CERI-KRISP-K040238/2022	EPI_ISL_12473606	National Health Laboratory Services	CERI, Centre for Epidemic Response and Innvoation, Stellenbosch University and KRISP, KZN Research Innovation and Sequencing Platform, UKZN.	Nokukhanya Mdlalose, Giandhari J, Pillay S, Naidoo Y, Ramphal U, Ramphal Y, Arisha Maharaj, San JE, Tshiabuila D, Tegally H, Wilkinson E, de Oliveira T
hCoV-19/SouthAfrica/CERI-KRISP-K040240/2022	EPI_ISL_12473607	National Health Laboratory Services	CERI, Centre for Epidemic Response and Innvoation, Stellenbosch University and KRISP, KZN Research Innovation and Sequencing Platform, UKZN.	Nokukhanya Mdlalose, Giandhari J, Pillay S, Naidoo Y, Ramphal U, Ramphal Y, Arisha Maharaj, San JE, Tshiabuila D, Tegally H, Wilkinson E, de Oliveira T
hCoV-19/SouthAfrica/CERI-KRISP-K040241/2022	EPI_ISL_12473608	National Health Laboratory Services	CERI, Centre for Epidemic Response and Innvoation, Stellenbosch University and KRISP, KZN Research Innovation and Sequencing Platform, UKZN.	Nokukhanya Mdlalose, Giandhari J, Pillay S, Naidoo Y, Ramphal U, Ramphal Y, Arisha Maharaj, San JE, Tshiabuila D, Tegally H, Wilkinson E, de Oliveira T
hCoV-19/SouthAfrica/CERI-KRISP-K040244/2022	EPI_ISL_12473609	National Health Laboratory Services	CERI, Centre for Epidemic Response and Innvoation, Stellenbosch University and KRISP, KZN Research Innovation and Sequencing Platform, UKZN.	Nokukhanya Mdlalose, Giandhari J, Pillay S, Naidoo Y, Ramphal U, Ramphal Y, Arisha Maharaj, San JE, Tshiabuila D, Tegally H, Wilkinson E, de Oliveira T
hCoV-19/SouthAfrica/CERI-KRISP-K040245/2022	EPI_ISL_12473610	National Health Laboratory Services	CERI, Centre for Epidemic Response and Innvoation, Stellenbosch University and KRISP, KZN Research Innovation and Sequencing Platform, UKZN.	Nokukhanya Mdlalose, Giandhari J, Pillay S, Naidoo Y, Ramphal U, Ramphal Y, Arisha Maharaj, San JE, Tshiabuila D, Tegally H, Wilkinson E, de Oliveira T
hCoV-19/SouthAfrica/CERI-KRISP-K040246/2022	EPI_ISL_12473611	National Health Laboratory Services	CERI, Centre for Epidemic Response and Innvoation, Stellenbosch University and KRISP, KZN Research Innovation and Sequencing Platform, UKZN.	Nokukhanya Mdlalose, Giandhari J, Pillay S, Naidoo Y, Ramphal U, Ramphal Y, Arisha Maharaj, San JE, Tshiabuila D, Tegally H, Wilkinson E, de Oliveira T
hCoV-19/SouthAfrica/CERI-KRISP-K040247/2022	EPI_ISL_12473612	National Health Laboratory Services	CERI, Centre for Epidemic Response and Innvoation, Stellenbosch University and KRISP, KZN Research Innovation and Sequencing Platform, UKZN.	Nokukhanya Mdlalose, Giandhari J, Pillay S, Naidoo Y, Ramphal U, Ramphal Y, Arisha Maharaj, San JE, Tshiabuila D, Tegally H, Wilkinson E, de Oliveira T
hCoV-19/SouthAfrica/SU-NHLS_4677/2022	EPI_ISL_12473867	PathCare, Cape Town	Division of Medical Virology, National Health Laboratory Service (NHLS), Tygerberg Hospital / Stellenbosch University	Jean Maritz, Nadine Cronje, Petra Raimond, Tongai Maponga, Shannon Wilson, Gert van Zyl, Wolfgang Preiser
hCoV-19/SouthAfrica/SU-NHLS_4684/2022	EPI_ISL_12473870	PathCare, Cape Town	Division of Medical Virology, National Health Laboratory Service (NHLS), Tygerberg Hospital / Stellenbosch University	Jean Maritz, Nadine Cronje, Petra Raimond, Tongai Maponga, Shannon Wilson, Gert van Zyl, Wolfgang Preiser
hCoV-19/SouthAfrica/SU-NHLS_4722/2022	EPI_ISL_12473882	Division of Medical Virology, National Health Laboratory Service (NHLS), Tygerberg Hospital / Stellenbosch University	Division of Medical Virology, National Health Laboratory Service (NHLS), Tygerberg Hospital / Stellenbosch University	Susan Engelbrecht, Tongai Maponga, Shannon Wilson, Mathilda Claassen, Tania Stander, Gert van Zyl, Wolfgang Preiser
hCoV-19/SouthAfrica/SU-NHLS_4725/2022	EPI_ISL_12473883	Division of Medical Virology, National Health Laboratory Service (NHLS), Tygerberg Hospital / Stellenbosch University	Division of Medical Virology, National Health Laboratory Service (NHLS), Tygerberg Hospital / Stellenbosch University	Susan Engelbrecht, Tongai Maponga, Shannon Wilson, Mathilda Claassen, Tania Stander, Gert van Zyl, Wolfgang Preiser
hCoV-19/SouthAfrica/SU-NHLS_4726/2022	EPI_ISL_12473884	Division of Medical Virology, National Health Laboratory Service (NHLS), Tygerberg Hospital / Stellenbosch University	Division of Medical Virology, National Health Laboratory Service (NHLS), Tygerberg Hospital / Stellenbosch University	Susan Engelbrecht, Tongai Maponga, Shannon Wilson, Mathilda Claassen, Tania Stander, Gert van Zyl, Wolfgang Preiser
hCoV-19/SouthAfrica/SU-NHLS_4729/2022	EPI_ISL_12473885	Division of Medical Virology, National Health Laboratory Service (NHLS), Tygerberg Hospital / Stellenbosch University	Division of Medical Virology, National Health Laboratory Service (NHLS), Tygerberg Hospital / Stellenbosch University	Susan Engelbrecht, Tongai Maponga, Shannon Wilson, Mathilda Claassen, Tania Stander, Gert van Zyl, Wolfgang Preiser
hCoV-19/SouthAfrica/NCV1168/2022	EPI_ISL_12474452	National Health Laboratory Services, Virology	National Health Laboratory Services, Virology	Kathleen Subramoney, Nkhensani Mtileni, Ashlyn S. C. Davis, Florette K. Treurnicht
hCoV-19/SouthAfrica/NCV1171/2022	EPI_ISL_12474453	National Health Laboratory Services, Virology	National Health Laboratory Services, Virology	Kathleen Subramoney, Nkhensani Mtileni, Ashlyn S. C. Davis, Florette K. Treurnicht
hCoV-19/SouthAfrica/NCV1172/2022	EPI_ISL_12474454	National Health Laboratory Services, Virology	National Health Laboratory Services, Virology	Kathleen Subramoney, Nkhensani Mtileni, Ashlyn S. C. Davis, Florette K. Treurnicht
hCoV-19/SouthAfrica/NCV1173/2022	EPI_ISL_12474455	National Health Laboratory Services, Virology	National Health Laboratory Services, Virology	Kathleen Subramoney, Nkhensani Mtileni, Ashlyn S. C. Davis, Florette K. Treurnicht
hCoV-19/SouthAfrica/NCV1174/2022	EPI_ISL_12474456	National Health Laboratory Services, Virology	National Health Laboratory Services, Virology	Kathleen Subramoney, Nkhensani Mtileni, Ashlyn S. C. Davis, Florette K. Treurnicht
hCoV-19/SouthAfrica/NCV1175/2022	EPI_ISL_12474457	National Health Laboratory Services, Virology	National Health Laboratory Services, Virology	Kathleen Subramoney, Nkhensani Mtileni, Ashlyn S. C. Davis, Florette K. Treurnicht
hCoV-19/SouthAfrica/NCV1178/2022	EPI_ISL_12474460	National Health Laboratory Services, Virology	National Health Laboratory Services, Virology	Kathleen Subramoney, Nkhensani Mtileni, Ashlyn S. C. Davis, Florette K. Treurnicht
hCoV-19/SouthAfrica/NCV1204/2022	EPI_ISL_12474486	National Health Laboratory Services, Virology	National Health Laboratory Services, Virology	Kathleen Subramoney, Nkhensani Mtileni, Ashlyn S. C. Davis, Florette K. Treurnicht
hCoV-19/SouthAfrica/NCV1209/2022	EPI_ISL_12474490	National Health Laboratory Services, Virology	National Health Laboratory Services, Virology	Kathleen Subramoney, Nkhensani Mtileni, Ashlyn S. C. Davis, Florette K. Treurnicht
hCoV-19/SouthAfrica/CERI-KRISP-K040374/2022	EPI_ISL_12534987	National Health Laboratory Services, Virology	CERI, Centre for Epidemic Response and Innvoation, Stellenbosch University and KRISP, KZN Research Innovation and Sequencing Platform, UKZN.	Subramoney K, Mtileni N, Davis SC, Treurnicht FK, Giandhari J, Pillay S, Naidoo Y, Naicker D, Maharaj A, Anyaneji UJ, Moir M, Van Wyk S, San JE, Tshiabuila D, Tegally H, Wilkinson E, de Oliveira T
hCoV-19/SouthAfrica/CERI-KRISP-K040393/2022	EPI_ISL_12535000	National Health Laboratory Services, Virology	CERI, Centre for Epidemic Response and Innvoation, Stellenbosch University and KRISP, KZN Research Innovation and Sequencing Platform, UKZN.	Subramoney K, Mtileni N, Davis SC, Treurnicht FK, Giandhari J, Pillay S, Naidoo Y, Naicker D, Maharaj A, Anyaneji UJ, Moir M, Van Wyk S, San JE, Tshiabuila D, Tegally H, Wilkinson E, de Oliveira T
hCoV-19/SouthAfrica/CERI-KRISP-K040394/2022	EPI_ISL_12535001	National Health Laboratory Services, Virology	CERI, Centre for Epidemic Response and Innvoation, Stellenbosch University and KRISP, KZN Research Innovation and Sequencing Platform, UKZN.	Subramoney K, Mtileni N, Davis SC, Treurnicht FK, Giandhari J, Pillay S, Naidoo Y, Naicker D, Maharaj A, Anyaneji UJ, Moir M, Van Wyk S, San JE, Tshiabuila D, Tegally H, Wilkinson E, de Oliveira T
hCoV-19/SouthAfrica/CERI-KRISP-K040396/2022	EPI_ISL_12535002	National Health Laboratory Services, Virology	CERI, Centre for Epidemic Response and Innvoation, Stellenbosch University and KRISP, KZN Research Innovation and Sequencing Platform, UKZN.	Subramoney K, Mtileni N, Davis SC, Treurnicht FK, Giandhari J, Pillay S, Naidoo Y, Naicker D, Maharaj A, Anyaneji UJ, Moir M, Van Wyk S, San JE, Tshiabuila D, Tegally H, Wilkinson E, de Oliveira T
hCoV-19/SouthAfrica/CERI-KRISP-K040397/2022	EPI_ISL_12535003	National Health Laboratory Services, Virology	CERI, Centre for Epidemic Response and Innvoation, Stellenbosch University and KRISP, KZN Research Innovation and Sequencing Platform, UKZN.	Subramoney K, Mtileni N, Davis SC, Treurnicht FK, Giandhari J, Pillay S, Naidoo Y, Naicker D, Maharaj A, Anyaneji UJ, Moir M, Van Wyk S, San JE, Tshiabuila D, Tegally H, Wilkinson E, de Oliveira T
hCoV-19/SouthAfrica/CERI-KRISP-K040495/2022	EPI_ISL_12559465	NHLS Port Elizabeth Laboratory	CERI, Centre for Epidemic Response and Innovation, Stellenbosch University and KRISP, KZN Research Innovation and Sequencing Platform, UKZN.	Oluwakemi Laguda-Akingba, Nokukhanya Mdlalose, Giandhari J, Pillay S, Naidoo Y, Naicker D, Maharaj A, Anyaneji UJ, Sanko TJ, Moir M, Van Wyk S, San JE, Tshiabuila D, Tegally H, Wilkinson E, de Oliveira T
hCoV-19/SouthAfrica/CERI-KRISP-K040496/2022	EPI_ISL_12559466	NHLS Port Elizabeth Laboratory	CERI, Centre for Epidemic Response and Innovation, Stellenbosch University and KRISP, KZN Research Innovation and Sequencing Platform, UKZN.	Oluwakemi Laguda-Akingba, Nokukhanya Mdlalose, Giandhari J, Pillay S, Naidoo Y, Naicker D, Maharaj A, Anyaneji UJ, Sanko TJ, Moir M, Van Wyk S, San JE, Tshiabuila D, Tegally H, Wilkinson E, de Oliveira T
hCoV-19/SouthAfrica/NICD-N39843/2022	EPI_ISL_12267762	Lancet Laboratories	National Institute for Communicable Diseases of the National Health Laboratory Service	Amoako DG, Everatt J, Kekana D, Scheepers C, Mohale T, Ntuli N, Mahlangu B, Mnguni A, Ismail A, Bhiman JN, Wolter N
hCoV-19/SouthAfrica/NICD-N39832/2022	EPI_ISL_12267753	Lancet Laboratories	National Institute for Communicable Diseases of the National Health Laboratory Service	Amoako DG, Everatt J, Kekana D, Scheepers C, Mohale T, Ntuli N, Mahlangu B, Mnguni A, Ismail A, Bhiman JN, Wolter N
hCoV-19/SouthAfrica/NICD-N39837/2022	EPI_ISL_12267758	Lancet Laboratories	National Institute for Communicable Diseases of the National Health Laboratory Service	Amoako DG, Everatt J, Kekana D, Scheepers C, Mohale T, Ntuli N, Mahlangu B, Mnguni A, Ismail A, Bhiman JN, Wolter N
hCoV-19/SouthAfrica/NICD-N39841/2022	EPI_ISL_12267761	Lancet Laboratories	National Institute for Communicable Diseases of the National Health Laboratory Service	Amoako DG, Everatt J, Kekana D, Scheepers C, Mohale T, Ntuli N, Mahlangu B, Mnguni A, Ismail A, Bhiman JN, Wolter N
hCoV-19/SouthAfrica/NICD-N39830/2022	EPI_ISL_12267751	Lancet Laboratories	National Institute for Communicable Diseases of the National Health Laboratory Service	Amoako DG, Everatt J, Kekana D, Scheepers C, Mohale T, Ntuli N, Mahlangu B, Mnguni A, Ismail A, Bhiman JN, Wolter N
hCoV-19/SouthAfrica/NICD-N39831/2022	EPI_ISL_12267752	Lancet Laboratories	National Institute for Communicable Diseases of the National Health Laboratory Service	Amoako DG, Everatt J, Kekana D, Scheepers C, Mohale T, Ntuli N, Mahlangu B, Mnguni A, Ismail A, Bhiman JN, Wolter N
hCoV-19/SouthAfrica/NICD-N39833/2022	EPI_ISL_12267754	Lancet Laboratories	National Institute for Communicable Diseases of the National Health Laboratory Service	Amoako DG, Everatt J, Kekana D, Scheepers C, Mohale T, Ntuli N, Mahlangu B, Mnguni A, Ismail A, Bhiman JN, Wolter N
hCoV-19/SouthAfrica/NICD-N39839/2022	EPI_ISL_12267759	Lancet Laboratories	National Institute for Communicable Diseases of the National Health Laboratory Service	Amoako DG, Everatt J, Kekana D, Scheepers C, Mohale T, Ntuli N, Mahlangu B, Mnguni A, Ismail A, Bhiman JN, Wolter N
hCoV-19/SouthAfrica/NICD-N39840/2022	EPI_ISL_12267760	Lancet Laboratories	National Institute for Communicable Diseases of the National Health Laboratory Service	Amoako DG, Everatt J, Kekana D, Scheepers C, Mohale T, Ntuli N, Mahlangu B, Mnguni A, Ismail A, Bhiman JN, Wolter N
hCoV-19/SouthAfrica/NICD-N39845/2022	EPI_ISL_12267764	Lancet Laboratories	National Institute for Communicable Diseases of the National Health Laboratory Service	Amoako DG, Everatt J, Kekana D, Scheepers C, Mohale T, Ntuli N, Mahlangu B, Mnguni A, Ismail A, Bhiman JN, Wolter N
hCoV-19/SouthAfrica/NICD-N39834/2022	EPI_ISL_12267755	Lancet Laboratories	National Institute for Communicable Diseases of the National Health Laboratory Service	Amoako DG, Everatt J, Kekana D, Scheepers C, Mohale T, Ntuli N, Mahlangu B, Mnguni A, Ismail A, Bhiman JN, Wolter N
hCoV-19/SouthAfrica/NICD-N39835/2022	EPI_ISL_12267756	Lancet Laboratories	National Institute for Communicable Diseases of the National Health Laboratory Service	Amoako DG, Everatt J, Kekana D, Scheepers C, Mohale T, Ntuli N, Mahlangu B, Mnguni A, Ismail A, Bhiman JN, Wolter N
hCoV-19/SouthAfrica/NICD-N39836/2022	EPI_ISL_12267757	Lancet Laboratories	National Institute for Communicable Diseases of the National Health Laboratory Service	Amoako DG, Everatt J, Kekana D, Scheepers C, Mohale T, Ntuli N, Mahlangu B, Mnguni A, Ismail A, Bhiman JN, Wolter N
hCoV-19/SouthAfrica/NICD-N39844/2022	EPI_ISL_12267763	Lancet Laboratories	National Institute for Communicable Diseases of the National Health Laboratory Service	Amoako DG, Everatt J, Kekana D, Scheepers C, Mohale T, Ntuli N, Mahlangu B, Mnguni A, Ismail A, Bhiman JN, Wolter N
hCoV-19/SouthAfrica/SU-NHLS_4666/2022	EPI_ISL_12473861	PathCare, Cape Town	Division of Medical Virology, National Health Laboratory Service (NHLS), Tygerberg Hospital / Stellenbosch University	Jean Maritz, Nadine Cronje, Petra Raimond, Tongai Maponga, Shannon Wilson, Gert van Zyl, Wolfgang Preiser
hCoV-19/SouthAfrica/SU-NHLS_4667/2022	EPI_ISL_12473862	PathCare, Cape Town	Division of Medical Virology, National Health Laboratory Service (NHLS), Tygerberg Hospital / Stellenbosch University	Jean Maritz, Nadine Cronje, Petra Raimond, Tongai Maponga, Shannon Wilson, Gert van Zyl, Wolfgang Preiser
hCoV-19/SouthAfrica/SU-NHLS_4689/2022	EPI_ISL_12473872	PathCare, Cape Town	Division of Medical Virology, National Health Laboratory Service (NHLS), Tygerberg Hospital / Stellenbosch University	Jean Maritz, Nadine Cronje, Petra Raimond, Tongai Maponga, Shannon Wilson, Gert van Zyl, Wolfgang Preiser
hCoV-19/SouthAfrica/SU-NHLS_4698/2022	EPI_ISL_12473875	PathCare, Cape Town	Division of Medical Virology, National Health Laboratory Service (NHLS), Tygerberg Hospital / Stellenbosch University	Jean Maritz, Nadine Cronje, Petra Raimond, Tongai Maponga, Shannon Wilson, Gert van Zyl, Wolfgang Preiser
hCoV-19/SouthAfrica/SU-NHLS_4730/2022	EPI_ISL_12473886	Division of Medical Virology, National Health Laboratory Service (NHLS), Tygerberg Hospital / Stellenbosch University	Division of Medical Virology, National Health Laboratory Service (NHLS), Tygerberg Hospital / Stellenbosch University	Susan Engelbrecht, Tongai Maponga, Shannon Wilson, Mathilda Claassen, Tania Stander, Gert van Zyl, Wolfgang Preiser
hCoV-19/SouthAfrica/SU-NHLS_4731/2022	EPI_ISL_12473887	Division of Medical Virology, National Health Laboratory Service (NHLS), Tygerberg Hospital / Stellenbosch University	Division of Medical Virology, National Health Laboratory Service (NHLS), Tygerberg Hospital / Stellenbosch University	Susan Engelbrecht, Tongai Maponga, Shannon Wilson, Mathilda Claassen, Tania Stander, Gert van Zyl, Wolfgang Preiser
hCoV-19/SouthAfrica/SU-NHLS_4732/2022	EPI_ISL_12473888	Division of Medical Virology, National Health Laboratory Service (NHLS), Tygerberg Hospital / Stellenbosch University	Division of Medical Virology, National Health Laboratory Service (NHLS), Tygerberg Hospital / Stellenbosch University	Susan Engelbrecht, Tongai Maponga, Shannon Wilson, Mathilda Claassen, Tania Stander, Gert van Zyl, Wolfgang Preiser
hCoV-19/SouthAfrica/SU-NHLS_4733/2022	EPI_ISL_12473889	Division of Medical Virology, National Health Laboratory Service (NHLS), Tygerberg Hospital / Stellenbosch University	Division of Medical Virology, National Health Laboratory Service (NHLS), Tygerberg Hospital / Stellenbosch University	Susan Engelbrecht, Tongai Maponga, Shannon Wilson, Mathilda Claassen, Tania Stander, Gert van Zyl, Wolfgang Preiser
hCoV-19/SouthAfrica/NCV1192/2022	EPI_ISL_12474474	National Health Laboratory Services, Virology	National Health Laboratory Services, Virology	Kathleen Subramoney, Nkhensani Mtileni, Ashlyn S. C. Davis, Florette K. Treurnicht
hCoV-19/SouthAfrica/NCV1197/2022	EPI_ISL_12474479	National Health Laboratory Services, Virology	National Health Laboratory Services, Virology	Kathleen Subramoney, Nkhensani Mtileni, Ashlyn S. C. Davis, Florette K. Treurnicht
hCoV-19/SouthAfrica/NCV1199/2022	EPI_ISL_12474481	National Health Laboratory Services, Virology	National Health Laboratory Services, Virology	Kathleen Subramoney, Nkhensani Mtileni, Ashlyn S. C. Davis, Florette K. Treurnicht
hCoV-19/SouthAfrica/NCV1200/2022	EPI_ISL_12474482	National Health Laboratory Services, Virology	National Health Laboratory Services, Virology	Kathleen Subramoney, Nkhensani Mtileni, Ashlyn S. C. Davis, Florette K. Treurnicht
hCoV-19/SouthAfrica/NCV1203/2022	EPI_ISL_12474485	National Health Laboratory Services, Virology	National Health Laboratory Services, Virology	Kathleen Subramoney, Nkhensani Mtileni, Ashlyn S. C. Davis, Florette K. Treurnicht
hCoV-19/SouthAfrica/CERI-KRISP-K040391/2022	EPI_ISL_12534999	National Health Laboratory Services, Virology	CERI, Centre for Epidemic Response and Innvoation, Stellenbosch University and KRISP, KZN Research Innovation and Sequencing Platform, UKZN.	Subramoney K, Mtileni N, Davis SC, Treurnicht FK, Giandhari J, Pillay S, Naidoo Y, Naicker D, Maharaj A, Anyaneji UJ, Moir M, Van Wyk S, San JE, Tshiabuila D, Tegally H, Wilkinson E, de Oliveira T
hCoV-19/SouthAfrica/CERI-KRISP-K040400/2022	EPI_ISL_12535004	National Health Laboratory Services, Virology	CERI, Centre for Epidemic Response and Innvoation, Stellenbosch University and KRISP, KZN Research Innovation and Sequencing Platform, UKZN.	Subramoney K, Mtileni N, Davis SC, Treurnicht FK, Giandhari J, Pillay S, Naidoo Y, Naicker D, Maharaj A, Anyaneji UJ, Moir M, Van Wyk S, San JE, Tshiabuila D, Tegally H, Wilkinson E, de Oliveira T
hCoV-19/SouthAfrica/CERI-KRISP-K040282/2022	EPI_ISL_12558790	ZARV/NHLS,¬¨‚Ä†Department Medical Virology,¬¨‚Ä†University of Pretoria	CERI, Centre for Epidemic Response and Innovation, Stellenbosch University and KRISP, KZN Research Innovation and Sequencing Platform, UKZN.	Marietjie Venter, Adriano Mendes, Cailtin Maclntyre, Michaela Davids, Georginah Chiloane, Giandhari J, Pillay S, Naidoo Y, Naicker D, Maharaj A, Anyaneji UJ, Sanko TJ, Moir M, Van Wyk S, San JE, Tshiabuila D, Tegally H, Wilkinson E, de Oliveira T
hCoV-19/SouthAfrica/CERI-KRISP-K040284/2022	EPI_ISL_12558791	ZARV/NHLS,¬¨‚Ä†Department Medical Virology,¬¨‚Ä†University of Pretoria	CERI, Centre for Epidemic Response and Innovation, Stellenbosch University and KRISP, KZN Research Innovation and Sequencing Platform, UKZN.	Marietjie Venter, Adriano Mendes, Cailtin Maclntyre, Michaela Davids, Georginah Chiloane, Giandhari J, Pillay S, Naidoo Y, Naicker D, Maharaj A, Anyaneji UJ, Sanko TJ, Moir M, Van Wyk S, San JE, Tshiabuila D, Tegally H, Wilkinson E, de Oliveira T
hCoV-19/SouthAfrica/CERI-KRISP-K040285/2022	EPI_ISL_12558792	ZARV/NHLS,¬¨‚Ä†Department Medical Virology,¬¨‚Ä†University of Pretoria	CERI, Centre for Epidemic Response and Innovation, Stellenbosch University and KRISP, KZN Research Innovation and Sequencing Platform, UKZN.	Marietjie Venter, Adriano Mendes, Cailtin Maclntyre, Michaela Davids, Georginah Chiloane, Giandhari J, Pillay S, Naidoo Y, Naicker D, Maharaj A, Anyaneji UJ, Sanko TJ, Moir M, Van Wyk S, San JE, Tshiabuila D, Tegally H, Wilkinson E, de Oliveira T
hCoV-19/SouthAfrica/CERI-KRISP-K040286/2022	EPI_ISL_12558793	ZARV/NHLS,¬¨‚Ä†Department Medical Virology,¬¨‚Ä†University of Pretoria	CERI, Centre for Epidemic Response and Innovation, Stellenbosch University and KRISP, KZN Research Innovation and Sequencing Platform, UKZN.	Marietjie Venter, Adriano Mendes, Cailtin Maclntyre, Michaela Davids, Georginah Chiloane, Giandhari J, Pillay S, Naidoo Y, Naicker D, Maharaj A, Anyaneji UJ, Sanko TJ, Moir M, Van Wyk S, San JE, Tshiabuila D, Tegally H, Wilkinson E, de Oliveira T
hCoV-19/SouthAfrica/CERI-KRISP-K040287/2022	EPI_ISL_12558795	ZARV/NHLS,¬¨‚Ä†Department Medical Virology,¬¨‚Ä†University of Pretoria	CERI, Centre for Epidemic Response and Innovation, Stellenbosch University and KRISP, KZN Research Innovation and Sequencing Platform, UKZN.	Marietjie Venter, Adriano Mendes, Cailtin Maclntyre, Michaela Davids, Georginah Chiloane, Giandhari J, Pillay S, Naidoo Y, Naicker D, Maharaj A, Anyaneji UJ, Sanko TJ, Moir M, Van Wyk S, San JE, Tshiabuila D, Tegally H, Wilkinson E, de Oliveira T
hCoV-19/SouthAfrica/CERI-KRISP-K040290/2022	EPI_ISL_12558796	ZARV/NHLS,¬¨‚Ä†Department Medical Virology,¬¨‚Ä†University of Pretoria	CERI, Centre for Epidemic Response and Innovation, Stellenbosch University and KRISP, KZN Research Innovation and Sequencing Platform, UKZN.	Marietjie Venter, Adriano Mendes, Cailtin Maclntyre, Michaela Davids, Georginah Chiloane, Giandhari J, Pillay S, Naidoo Y, Naicker D, Maharaj A, Anyaneji UJ, Sanko TJ, Moir M, Van Wyk S, San JE, Tshiabuila D, Tegally H, Wilkinson E, de Oliveira T
hCoV-19/SouthAfrica/CERI-KRISP-K040291/2022	EPI_ISL_12558797	ZARV/NHLS,¬¨‚Ä†Department Medical Virology,¬¨‚Ä†University of Pretoria	CERI, Centre for Epidemic Response and Innovation, Stellenbosch University and KRISP, KZN Research Innovation and Sequencing Platform, UKZN.	Marietjie Venter, Adriano Mendes, Cailtin Maclntyre, Michaela Davids, Georginah Chiloane, Giandhari J, Pillay S, Naidoo Y, Naicker D, Maharaj A, Anyaneji UJ, Sanko TJ, Moir M, Van Wyk S, San JE, Tshiabuila D, Tegally H, Wilkinson E, de Oliveira T
hCoV-19/SouthAfrica/CERI-KRISP-K040293/2022	EPI_ISL_12558798	ZARV/NHLS,¬¨‚Ä†Department Medical Virology,¬¨‚Ä†University of Pretoria	CERI, Centre for Epidemic Response and Innovation, Stellenbosch University and KRISP, KZN Research Innovation and Sequencing Platform, UKZN.	Marietjie Venter, Adriano Mendes, Cailtin Maclntyre, Michaela Davids, Georginah Chiloane, Giandhari J, Pillay S, Naidoo Y, Naicker D, Maharaj A, Anyaneji UJ, Sanko TJ, Moir M, Van Wyk S, San JE, Tshiabuila D, Tegally H, Wilkinson E, de Oliveira T
hCoV-19/SouthAfrica/CERI-KRISP-K040294/2022	EPI_ISL_12558799	ZARV/NHLS,¬¨‚Ä†Department Medical Virology,¬¨‚Ä†University of Pretoria	CERI, Centre for Epidemic Response and Innovation, Stellenbosch University and KRISP, KZN Research Innovation and Sequencing Platform, UKZN.	Marietjie Venter, Adriano Mendes, Cailtin Maclntyre, Michaela Davids, Georginah Chiloane, Giandhari J, Pillay S, Naidoo Y, Naicker D, Maharaj A, Anyaneji UJ, Sanko TJ, Moir M, Van Wyk S, San JE, Tshiabuila D, Tegally H, Wilkinson E, de Oliveira T
hCoV-19/SouthAfrica/CERI-KRISP-K040298/2022	EPI_ISL_12558800	ZARV/NHLS,¬¨‚Ä†Department Medical Virology,¬¨‚Ä†University of Pretoria	CERI, Centre for Epidemic Response and Innovation, Stellenbosch University and KRISP, KZN Research Innovation and Sequencing Platform, UKZN.	Marietjie Venter, Adriano Mendes, Cailtin Maclntyre, Michaela Davids, Georginah Chiloane, Giandhari J, Pillay S, Naidoo Y, Naicker D, Maharaj A, Anyaneji UJ, Sanko TJ, Moir M, Van Wyk S, San JE, Tshiabuila D, Tegally H, Wilkinson E, de Oliveira T
hCoV-19/SouthAfrica/CERI-KRISP-K040498/2022	EPI_ISL_12559467	NHLS Port Elizabeth Laboratory	CERI, Centre for Epidemic Response and Innovation, Stellenbosch University and KRISP, KZN Research Innovation and Sequencing Platform, UKZN.	Oluwakemi Laguda-Akingba, Nokukhanya Mdlalose, Giandhari J, Pillay S, Naidoo Y, Naicker D, Maharaj A, Anyaneji UJ, Sanko TJ, Moir M, Van Wyk S, San JE, Tshiabuila D, Tegally H, Wilkinson E, de Oliveira T
hCoV-19/SouthAfrica/CERI-KRISP-K040502/2022	EPI_ISL_12559468	NHLS Port Elizabeth Laboratory	CERI, Centre for Epidemic Response and Innovation, Stellenbosch University and KRISP, KZN Research Innovation and Sequencing Platform, UKZN.	Oluwakemi Laguda-Akingba, Nokukhanya Mdlalose, Giandhari J, Pillay S, Naidoo Y, Naicker D, Maharaj A, Anyaneji UJ, Sanko TJ, Moir M, Van Wyk S, San JE, Tshiabuila D, Tegally H, Wilkinson E, de Oliveira T
hCoV-19/SouthAfrica/CERI-KRISP-K040004/2022	EPI_ISL_12278966	National Health Laboratory Services	CERI, Centre for Epidemic Response and Innovation, Stellenbosch University and KRISP, KZN Research Innovation and Sequencing Platform, UKZN.	Tongai Maponga, Shannon Wilson, Mathilda Claassen, Tania Stander, Gert van Zyl, Wolfgang Preiser, Giandhari J, Pillay S, Naidoo Y, Naicker D, Maharaj A, Anyaneji UJ, Sanko TJ, Moir M, Van Wyk S, San JE, Tshiabuila D, Tegally H, Wilkinson E, de Oliveira T
hCoV-19/SouthAfrica/SU-NHLS_4665/2022	EPI_ISL_12473860	PathCare, Cape Town	Division of Medical Virology, National Health Laboratory Service (NHLS), Tygerberg Hospital / Stellenbosch University	Jean Maritz, Nadine Cronje, Petra Raimond, Tongai Maponga, Shannon Wilson, Gert van Zyl, Wolfgang Preiser
hCoV-19/SouthAfrica/SU-NHLS_4674/2022	EPI_ISL_12473866	PathCare, Cape Town	Division of Medical Virology, National Health Laboratory Service (NHLS), Tygerberg Hospital / Stellenbosch University	Jean Maritz, Nadine Cronje, Petra Raimond, Tongai Maponga, Shannon Wilson, Gert van Zyl, Wolfgang Preiser
hCoV-19/SouthAfrica/SU-NHLS_4691/2022	EPI_ISL_12473873	PathCare, Cape Town	Division of Medical Virology, National Health Laboratory Service (NHLS), Tygerberg Hospital / Stellenbosch University	Jean Maritz, Nadine Cronje, Petra Raimond, Tongai Maponga, Shannon Wilson, Gert van Zyl, Wolfgang Preiser
hCoV-19/SouthAfrica/SU-NHLS_4697/2022	EPI_ISL_12473874	PathCare, Cape Town	Division of Medical Virology, National Health Laboratory Service (NHLS), Tygerberg Hospital / Stellenbosch University	Jean Maritz, Nadine Cronje, Petra Raimond, Tongai Maponga, Shannon Wilson, Gert van Zyl, Wolfgang Preiser
hCoV-19/SouthAfrica/CERI-KRISP-K040300/2022	EPI_ISL_12558801	ZARV/NHLS,¬¨‚Ä†Department Medical Virology,¬¨‚Ä†University of Pretoria	CERI, Centre for Epidemic Response and Innovation, Stellenbosch University and KRISP, KZN Research Innovation and Sequencing Platform, UKZN.	Marietjie Venter, Adriano Mendes, Cailtin Maclntyre, Michaela Davids, Georginah Chiloane, Giandhari J, Pillay S, Naidoo Y, Naicker D, Maharaj A, Anyaneji UJ, Sanko TJ, Moir M, Van Wyk S, San JE, Tshiabuila D, Tegally H, Wilkinson E, de Oliveira T
hCoV-19/SouthAfrica/CERI-KRISP-K040005/2022	EPI_ISL_12278967	National Health Laboratory Services	CERI, Centre for Epidemic Response and Innovation, Stellenbosch University and KRISP, KZN Research Innovation and Sequencing Platform, UKZN.	Tongai Maponga, Shannon Wilson, Mathilda Claassen, Tania Stander, Gert van Zyl, Wolfgang Preiser, Giandhari J, Pillay S, Naidoo Y, Naicker D, Maharaj A, Anyaneji UJ, Sanko TJ, Moir M, Van Wyk S, San JE, Tshiabuila D, Tegally H, Wilkinson E, de Oliveira T
hCoV-19/SouthAfrica/CERI-KRISP-K040048/2022	EPI_ISL_12278995	National Health Laboratory Services	CERI, Centre for Epidemic Response and Innovation, Stellenbosch University and KRISP, KZN Research Innovation and Sequencing Platform, UKZN.	Nokukhanya Mdlalose, Giandhari J, Pillay S, Naidoo Y, Naicker D, Maharaj A, Anyaneji UJ, Sanko TJ, Moir M, Van Wyk S, San JE, Tshiabuila D, Tegally H, Wilkinson E, de Oliveira T
hCoV-19/SouthAfrica/CERI-KRISP-K040168/2022	EPI_ISL_12268508	National Health Laboratory services	CERI, Centre for Epidemic Response and Innovation, Stellenbosch University and KRISP, KZN Research Innovation and Sequencing Platform, UKZN.	Nokukhanya Mdlalose, Giandhari J, Pillay S, Naidoo Y, Naicker D, Maharaj A, Anyaneji UJ, Sanko TJ, Moir M, Van Wyk S, San JE, Tshiabuila D, Tegally H, Wilkinson E, de Oliveira T
hCoV-19/SouthAfrica/CERI-KRISP-K040164/2022	EPI_ISL_12268505	National Health Laboratory services	CERI, Centre for Epidemic Response and Innovation, Stellenbosch University and KRISP, KZN Research Innovation and Sequencing Platform, UKZN.	Nokukhanya Mdlalose, Giandhari J, Pillay S, Naidoo Y, Naicker D, Maharaj A, Anyaneji UJ, Sanko TJ, Moir M, Van Wyk S, San JE, Tshiabuila D, Tegally H, Wilkinson E, de Oliveira T
hCoV-19/SouthAfrica/SU-NHLS_4669/2022	EPI_ISL_12473864	PathCare, Cape Town	Division of Medical Virology, National Health Laboratory Service (NHLS), Tygerberg Hospital / Stellenbosch University	Jean Maritz, Nadine Cronje, Petra Raimond, Tongai Maponga, Shannon Wilson, Gert van Zyl, Wolfgang Preiser
hCoV-19/SouthAfrica/SU-NHLS_4673/2022	EPI_ISL_12473865	PathCare, Cape Town	Division of Medical Virology, National Health Laboratory Service (NHLS), Tygerberg Hospital / Stellenbosch University	Jean Maritz, Nadine Cronje, Petra Raimond, Tongai Maponga, Shannon Wilson, Gert van Zyl, Wolfgang Preiser
hCoV-19/SouthAfrica/SU-NHLS_4685/2022	EPI_ISL_12473871	PathCare, Cape Town	Division of Medical Virology, National Health Laboratory Service (NHLS), Tygerberg Hospital / Stellenbosch University	Jean Maritz, Nadine Cronje, Petra Raimond, Tongai Maponga, Shannon Wilson, Gert van Zyl, Wolfgang Preiser
hCoV-19/SouthAfrica/NCV1187/2022	EPI_ISL_12474469	National Health Laboratory Services, Virology	National Health Laboratory Services, Virology	Kathleen Subramoney, Nkhensani Mtileni, Ashlyn S. C. Davis, Florette K. Treurnicht
hCoV-19/SouthAfrica/NCV1205/2022	EPI_ISL_12474487	National Health Laboratory Services, Virology	National Health Laboratory Services, Virology	Kathleen Subramoney, Nkhensani Mtileni, Ashlyn S. C. Davis, Florette K. Treurnicht
hCoV-19/SouthAfrica/CERI-KRISP-K040050/2022	EPI_ISL_12278997	National Health Laboratory Services	CERI, Centre for Epidemic Response and Innovation, Stellenbosch University and KRISP, KZN Research Innovation and Sequencing Platform, UKZN.	Nokukhanya Mdlalose, Giandhari J, Pillay S, Naidoo Y, Naicker D, Maharaj A, Anyaneji UJ, Sanko TJ, Moir M, Van Wyk S, San JE, Tshiabuila D, Tegally H, Wilkinson E, de Oliveira T
hCoV-19/SouthAfrica/CERI-KRISP-K040003/2022	EPI_ISL_12278965	National Health Laboratory Services	CERI, Centre for Epidemic Response and Innovation, Stellenbosch University and KRISP, KZN Research Innovation and Sequencing Platform, UKZN.	Tongai Maponga, Shannon Wilson, Mathilda Claassen, Tania Stander, Gert van Zyl, Wolfgang Preiser, Giandhari J, Pillay S, Naidoo Y, Naicker D, Maharaj A, Anyaneji UJ, Sanko TJ, Moir M, Van Wyk S, San JE, Tshiabuila D, Tegally H, Wilkinson E, de Oliveira T
hCoV-19/SouthAfrica/CERI-KRISP-K040043/2022	EPI_ISL_12278993	National Health Laboratory Services	CERI, Centre for Epidemic Response and Innovation, Stellenbosch University and KRISP, KZN Research Innovation and Sequencing Platform, UKZN.	Nokukhanya Mdlalose, Giandhari J, Pillay S, Naidoo Y, Naicker D, Maharaj A, Anyaneji UJ, Sanko TJ, Moir M, Van Wyk S, San JE, Tshiabuila D, Tegally H, Wilkinson E, de Oliveira T
hCoV-19/SouthAfrica/CERI-KRISP-K040045/2022	EPI_ISL_12278994	National Health Laboratory Services	CERI, Centre for Epidemic Response and Innovation, Stellenbosch University and KRISP, KZN Research Innovation and Sequencing Platform, UKZN.	Nokukhanya Mdlalose, Giandhari J, Pillay S, Naidoo Y, Naicker D, Maharaj A, Anyaneji UJ, Sanko TJ, Moir M, Van Wyk S, San JE, Tshiabuila D, Tegally H, Wilkinson E, de Oliveira T
hCoV-19/SouthAfrica/CERI-KRISP-K040049/2022	EPI_ISL_12278996	National Health Laboratory Services	CERI, Centre for Epidemic Response and Innovation, Stellenbosch University and KRISP, KZN Research Innovation and Sequencing Platform, UKZN.	Nokukhanya Mdlalose, Giandhari J, Pillay S, Naidoo Y, Naicker D, Maharaj A, Anyaneji UJ, Sanko TJ, Moir M, Van Wyk S, San JE, Tshiabuila D, Tegally H, Wilkinson E, de Oliveira T
hCoV-19/SouthAfrica/CERI-KRISP-K040052/2022	EPI_ISL_12278999	National Health Laboratory Services	CERI, Centre for Epidemic Response and Innovation, Stellenbosch University and KRISP, KZN Research Innovation and Sequencing Platform, UKZN.	Nokukhanya Mdlalose, Giandhari J, Pillay S, Naidoo Y, Naicker D, Maharaj A, Anyaneji UJ, Sanko TJ, Moir M, Van Wyk S, San JE, Tshiabuila D, Tegally H, Wilkinson E, de Oliveira T
hCoV-19/SouthAfrica/NICD-N39404/2022	EPI_ISL_12401133	AMPATH	National Institute for Communicable Diseases of the National Health Laboratory Service	Amoako DG, Everatt J, Kekana D, Scheepers C, Mohale T, Ntuli N, Mahlangu B, Mnguni A, Ismail A, Bhiman JN, Wolter N
hCoV-19/SouthAfrica/NICD-N39410/2022	EPI_ISL_12401139	AMPATH	National Institute for Communicable Diseases of the National Health Laboratory Service	Amoako DG, Everatt J, Kekana D, Scheepers C, Mohale T, Ntuli N, Mahlangu B, Mnguni A, Ismail A, Bhiman JN, Wolter N
hCoV-19/SouthAfrica/NICD-N39415/2022	EPI_ISL_12401145	AMPATH	National Institute for Communicable Diseases of the National Health Laboratory Service	Amoako DG, Everatt J, Kekana D, Scheepers C, Mohale T, Ntuli N, Mahlangu B, Mnguni A, Ismail A, Bhiman JN, Wolter N
hCoV-19/SouthAfrica/NICD-N39439/2022	EPI_ISL_12401161	AMPATH	National Institute for Communicable Diseases of the National Health Laboratory Service	Amoako DG, Everatt J, Kekana D, Scheepers C, Mohale T, Ntuli N, Mahlangu B, Mnguni A, Ismail A, Bhiman JN, Wolter N
hCoV-19/SouthAfrica/SU-NHLS_4668/2022	EPI_ISL_12473863	PathCare, Cape Town	Division of Medical Virology, National Health Laboratory Service (NHLS), Tygerberg Hospital / Stellenbosch University	Jean Maritz, Nadine Cronje, Petra Raimond, Tongai Maponga, Shannon Wilson, Gert van Zyl, Wolfgang Preiser
hCoV-19/SouthAfrica/SU-NHLS_4681/2022	EPI_ISL_12473868	PathCare, Cape Town	Division of Medical Virology, National Health Laboratory Service (NHLS), Tygerberg Hospital / Stellenbosch University	Jean Maritz, Nadine Cronje, Petra Raimond, Tongai Maponga, Shannon Wilson, Gert van Zyl, Wolfgang Preiser
hCoV-19/SouthAfrica/SU-NHLS_4683/2022	EPI_ISL_12473869	PathCare, Cape Town	Division of Medical Virology, National Health Laboratory Service (NHLS), Tygerberg Hospital / Stellenbosch University	Jean Maritz, Nadine Cronje, Petra Raimond, Tongai Maponga, Shannon Wilson, Gert van Zyl, Wolfgang Preiser
hCoV-19/SouthAfrica/NCV1193/2022	EPI_ISL_12474475	National Health Laboratory Services, Virology	National Health Laboratory Services, Virology	Kathleen Subramoney, Nkhensani Mtileni, Ashlyn S. C. Davis, Florette K. Treurnicht
hCoV-19/SouthAfrica/NCV1198/2022	EPI_ISL_12474480	National Health Laboratory Services, Virology	National Health Laboratory Services, Virology	Kathleen Subramoney, Nkhensani Mtileni, Ashlyn S. C. Davis, Florette K. Treurnicht
hCoV-19/SouthAfrica/NCV1202/2022	EPI_ISL_12474484	National Health Laboratory Services, Virology	National Health Laboratory Services, Virology	Kathleen Subramoney, Nkhensani Mtileni, Ashlyn S. C. Davis, Florette K. Treurnicht
hCoV-19/SouthAfrica/NICD-N39448/2022	EPI_ISL_12476996	AMPATH	National Institute for Communicable Diseases of the National Health Laboratory Service	Amoako DG, Everatt J, Kekana D, Scheepers C, Mohale T, Ntuli N, Mahlangu B, Mnguni A, Ismail A, Bhiman JN, Wolter N
hCoV-19/SouthAfrica/NICD-N39456/2022	EPI_ISL_12477004	AMPATH	National Institute for Communicable Diseases of the National Health Laboratory Service	Amoako DG, Everatt J, Kekana D, Scheepers C, Mohale T, Ntuli N, Mahlangu B, Mnguni A, Ismail A, Bhiman JN, Wolter N
hCoV-19/SouthAfrica/NICD-N39462/2022	EPI_ISL_12477008	AMPATH	National Institute for Communicable Diseases of the National Health Laboratory Service	Amoako DG, Everatt J, Kekana D, Scheepers C, Mohale T, Ntuli N, Mahlangu B, Mnguni A, Ismail A, Bhiman JN, Wolter N
hCoV-19/SouthAfrica/NICD-N39485/2022	EPI_ISL_12477022	AMPATH	National Institute for Communicable Diseases of the National Health Laboratory Service	Amoako DG, Everatt J, Kekana D, Scheepers C, Mohale T, Ntuli N, Mahlangu B, Mnguni A, Ismail A, Bhiman JN, Wolter N
hCoV-19/SouthAfrica/NICD-N39491/2022	EPI_ISL_12477024	AMPATH	National Institute for Communicable Diseases of the National Health Laboratory Service	Amoako DG, Everatt J, Kekana D, Scheepers C, Mohale T, Ntuli N, Mahlangu B, Mnguni A, Ismail A, Bhiman JN, Wolter N
hCoV-19/SouthAfrica/NICD-N39497/2022	EPI_ISL_12477029	AMPATH	National Institute for Communicable Diseases of the National Health Laboratory Service	Amoako DG, Everatt J, Kekana D, Scheepers C, Mohale T, Ntuli N, Mahlangu B, Mnguni A, Ismail A, Bhiman JN, Wolter N
hCoV-19/SouthAfrica/NICD-N39503/2022	EPI_ISL_12477031	AMPATH	National Institute for Communicable Diseases of the National Health Laboratory Service	Amoako DG, Everatt J, Kekana D, Scheepers C, Mohale T, Ntuli N, Mahlangu B, Mnguni A, Ismail A, Bhiman JN, Wolter N
hCoV-19/SouthAfrica/NICD-N39505/2022	EPI_ISL_12477033	AMPATH	National Institute for Communicable Diseases of the National Health Laboratory Service	Amoako DG, Everatt J, Kekana D, Scheepers C, Mohale T, Ntuli N, Mahlangu B, Mnguni A, Ismail A, Bhiman JN, Wolter N
hCoV-19/SouthAfrica/NICD-N39510/2022	EPI_ISL_12477038	AMPATH	National Institute for Communicable Diseases of the National Health Laboratory Service	Amoako DG, Everatt J, Kekana D, Scheepers C, Mohale T, Ntuli N, Mahlangu B, Mnguni A, Ismail A, Bhiman JN, Wolter N
hCoV-19/SouthAfrica/NICD-N39763/2022	EPI_ISL_12520052	CHRIS HANI BARAGWANATH LABORATORY	National Institute for Communicable Diseases of the National Health Laboratory Service	Amoako DG, Everatt J, Kekana D, Scheepers C, Mohale T, Ntuli N, Mahlangu B, Mnguni A, Ismail A, Bhiman JN, Wolter N
hCoV-19/SouthAfrica/NICD-N39819/2022	EPI_ISL_12520058	HELEN JOSEPH LABORATORY	National Institute for Communicable Diseases of the National Health Laboratory Service	Amoako DG, Everatt J, Kekana D, Scheepers C, Mohale T, Ntuli N, Mahlangu B, Mnguni A, Ismail A, Bhiman JN, Wolter N
hCoV-19/SouthAfrica/NICD-N39384/2022	EPI_ISL_12307718	AMPATH	National Institute for Communicable Diseases of the National Health Laboratory Service	Amoako DG, Everatt J, Scheepers C, Mohale T, Ntuli N, Mahlangu B, Mnguni A, Ismail A, Bhiman JN
hCoV-19/SouthAfrica/NICD-N39388/2022	EPI_ISL_12307722	AMPATH	National Institute for Communicable Diseases of the National Health Laboratory Service	Amoako DG, Everatt J, Scheepers C, Mohale T, Ntuli N, Mahlangu B, Mnguni A, Ismail A, Bhiman JN
hCoV-19/SouthAfrica/CERI-KRISP-K040051/2022	EPI_ISL_12278998	National Health Laboratory Services	CERI, Centre for Epidemic Response and Innovation, Stellenbosch University and KRISP, KZN Research Innovation and Sequencing Platform, UKZN.	Nokukhanya Mdlalose, Giandhari J, Pillay S, Naidoo Y, Naicker D, Maharaj A, Anyaneji UJ, Sanko TJ, Moir M, Van Wyk S, San JE, Tshiabuila D, Tegally H, Wilkinson E, de Oliveira T
hCoV-19/SouthAfrica/CERI-KRISP-K040157/2022	EPI_ISL_12268500	National Health Laboratory services	CERI, Centre for Epidemic Response and Innovation, Stellenbosch University and KRISP, KZN Research Innovation and Sequencing Platform, UKZN.	Nokukhanya Mdlalose, Giandhari J, Pillay S, Naidoo Y, Naicker D, Maharaj A, Anyaneji UJ, Sanko TJ, Moir M, Van Wyk S, San JE, Tshiabuila D, Tegally H, Wilkinson E, de Oliveira T
hCoV-19/SouthAfrica/CERI-KRISP-K040160/2022	EPI_ISL_12268502	National Health Laboratory services	CERI, Centre for Epidemic Response and Innovation, Stellenbosch University and KRISP, KZN Research Innovation and Sequencing Platform, UKZN.	Nokukhanya Mdlalose, Giandhari J, Pillay S, Naidoo Y, Naicker D, Maharaj A, Anyaneji UJ, Sanko TJ, Moir M, Van Wyk S, San JE, Tshiabuila D, Tegally H, Wilkinson E, de Oliveira T
hCoV-19/SouthAfrica/CERI-KRISP-K040165/2022	EPI_ISL_12268506	National Health Laboratory services	CERI, Centre for Epidemic Response and Innovation, Stellenbosch University and KRISP, KZN Research Innovation and Sequencing Platform, UKZN.	Nokukhanya Mdlalose, Giandhari J, Pillay S, Naidoo Y, Naicker D, Maharaj A, Anyaneji UJ, Sanko TJ, Moir M, Van Wyk S, San JE, Tshiabuila D, Tegally H, Wilkinson E, de Oliveira T
hCoV-19/SouthAfrica/CERI-KRISP-K040156/2022	EPI_ISL_12268499	National Health Laboratory services	CERI, Centre for Epidemic Response and Innovation, Stellenbosch University and KRISP, KZN Research Innovation and Sequencing Platform, UKZN.	Nokukhanya Mdlalose, Giandhari J, Pillay S, Naidoo Y, Naicker D, Maharaj A, Anyaneji UJ, Sanko TJ, Moir M, Van Wyk S, San JE, Tshiabuila D, Tegally H, Wilkinson E, de Oliveira T
hCoV-19/SouthAfrica/CERI-KRISP-K040161/2022	EPI_ISL_12268503	National Health Laboratory services	CERI, Centre for Epidemic Response and Innovation, Stellenbosch University and KRISP, KZN Research Innovation and Sequencing Platform, UKZN.	Nokukhanya Mdlalose, Giandhari J, Pillay S, Naidoo Y, Naicker D, Maharaj A, Anyaneji UJ, Sanko TJ, Moir M, Van Wyk S, San JE, Tshiabuila D, Tegally H, Wilkinson E, de Oliveira T
hCoV-19/SouthAfrica/CERI-KRISP-K040169/2022	EPI_ISL_12268509	National Health Laboratory services	CERI, Centre for Epidemic Response and Innovation, Stellenbosch University and KRISP, KZN Research Innovation and Sequencing Platform, UKZN.	Nokukhanya Mdlalose, Giandhari J, Pillay S, Naidoo Y, Naicker D, Maharaj A, Anyaneji UJ, Sanko TJ, Moir M, Van Wyk S, San JE, Tshiabuila D, Tegally H, Wilkinson E, de Oliveira T
hCoV-19/SouthAfrica/CERI-KRISP-K040177/2022	EPI_ISL_12268514	National Health Laboratory services	CERI, Centre for Epidemic Response and Innovation, Stellenbosch University and KRISP, KZN Research Innovation and Sequencing Platform, UKZN.	Nokukhanya Mdlalose, Giandhari J, Pillay S, Naidoo Y, Naicker D, Maharaj A, Anyaneji UJ, Sanko TJ, Moir M, Van Wyk S, San JE, Tshiabuila D, Tegally H, Wilkinson E, de Oliveira T
hCoV-19/SouthAfrica/NICD-N39214/2022	EPI_ISL_12401048	AMPATH	National Institute for Communicable Diseases of the National Health Laboratory Service	Amoako DG, Everatt J, Kekana D, Scheepers C, Mohale T, Ntuli N, Mahlangu B, Mnguni A, Ismail A, Bhiman JN, Wolter N
hCoV-19/SouthAfrica/NICD-N39218/2022	EPI_ISL_12401051	AMPATH	National Institute for Communicable Diseases of the National Health Laboratory Service	Amoako DG, Everatt J, Kekana D, Scheepers C, Mohale T, Ntuli N, Mahlangu B, Mnguni A, Ismail A, Bhiman JN, Wolter N
hCoV-19/SouthAfrica/NICD-N39227/2022	EPI_ISL_12401059	AMPATH	National Institute for Communicable Diseases of the National Health Laboratory Service	Amoako DG, Everatt J, Kekana D, Scheepers C, Mohale T, Ntuli N, Mahlangu B, Mnguni A, Ismail A, Bhiman JN, Wolter N
hCoV-19/SouthAfrica/CERI-KRISP-K040301/2022	EPI_ISL_12558802	ZARV/NHLS,¬¨‚Ä†Department Medical Virology,¬¨‚Ä†University of Pretoria	CERI, Centre for Epidemic Response and Innovation, Stellenbosch University and KRISP, KZN Research Innovation and Sequencing Platform, UKZN.	Marietjie Venter, Adriano Mendes, Cailtin Maclntyre, Michaela Davids, Georginah Chiloane, Giandhari J, Pillay S, Naidoo Y, Naicker D, Maharaj A, Anyaneji UJ, Sanko TJ, Moir M, Van Wyk S, San JE, Tshiabuila D, Tegally H, Wilkinson E, de Oliveira T
hCoV-19/SouthAfrica/CERI-KRISP-K040302/2022	EPI_ISL_12558803	ZARV/NHLS,¬¨‚Ä†Department Medical Virology,¬¨‚Ä†University of Pretoria	CERI, Centre for Epidemic Response and Innovation, Stellenbosch University and KRISP, KZN Research Innovation and Sequencing Platform, UKZN.	Marietjie Venter, Adriano Mendes, Cailtin Maclntyre, Michaela Davids, Georginah Chiloane, Giandhari J, Pillay S, Naidoo Y, Naicker D, Maharaj A, Anyaneji UJ, Sanko TJ, Moir M, Van Wyk S, San JE, Tshiabuila D, Tegally H, Wilkinson E, de Oliveira T
hCoV-19/SouthAfrica/CERI-KRISP-K040303/2022	EPI_ISL_12558804	ZARV/NHLS,¬¨‚Ä†Department Medical Virology,¬¨‚Ä†University of Pretoria	CERI, Centre for Epidemic Response and Innovation, Stellenbosch University and KRISP, KZN Research Innovation and Sequencing Platform, UKZN.	Marietjie Venter, Adriano Mendes, Cailtin Maclntyre, Michaela Davids, Georginah Chiloane, Giandhari J, Pillay S, Naidoo Y, Naicker D, Maharaj A, Anyaneji UJ, Sanko TJ, Moir M, Van Wyk S, San JE, Tshiabuila D, Tegally H, Wilkinson E, de Oliveira T
hCoV-19/SouthAfrica/CERI-KRISP-K040304/2022	EPI_ISL_12558805	ZARV/NHLS,¬¨‚Ä†Department Medical Virology,¬¨‚Ä†University of Pretoria	CERI, Centre for Epidemic Response and Innovation, Stellenbosch University and KRISP, KZN Research Innovation and Sequencing Platform, UKZN.	Marietjie Venter, Adriano Mendes, Cailtin Maclntyre, Michaela Davids, Georginah Chiloane, Giandhari J, Pillay S, Naidoo Y, Naicker D, Maharaj A, Anyaneji UJ, Sanko TJ, Moir M, Van Wyk S, San JE, Tshiabuila D, Tegally H, Wilkinson E, de Oliveira T
hCoV-19/SouthAfrica/CERI-KRISP-K040305/2022	EPI_ISL_12558806	ZARV/NHLS,¬¨‚Ä†Department Medical Virology,¬¨‚Ä†University of Pretoria	CERI, Centre for Epidemic Response and Innovation, Stellenbosch University and KRISP, KZN Research Innovation and Sequencing Platform, UKZN.	Marietjie Venter, Adriano Mendes, Cailtin Maclntyre, Michaela Davids, Georginah Chiloane, Giandhari J, Pillay S, Naidoo Y, Naicker D, Maharaj A, Anyaneji UJ, Sanko TJ, Moir M, Van Wyk S, San JE, Tshiabuila D, Tegally H, Wilkinson E, de Oliveira T
hCoV-19/SouthAfrica/CERI-KRISP-K040306/2022	EPI_ISL_12558807	ZARV/NHLS,¬¨‚Ä†Department Medical Virology,¬¨‚Ä†University of Pretoria	CERI, Centre for Epidemic Response and Innovation, Stellenbosch University and KRISP, KZN Research Innovation and Sequencing Platform, UKZN.	Marietjie Venter, Adriano Mendes, Cailtin Maclntyre, Michaela Davids, Georginah Chiloane, Giandhari J, Pillay S, Naidoo Y, Naicker D, Maharaj A, Anyaneji UJ, Sanko TJ, Moir M, Van Wyk S, San JE, Tshiabuila D, Tegally H, Wilkinson E, de Oliveira T
hCoV-19/SouthAfrica/CERI-KRISP-K040307/2022	EPI_ISL_12558808	ZARV/NHLS,¬¨‚Ä†Department Medical Virology,¬¨‚Ä†University of Pretoria	CERI, Centre for Epidemic Response and Innovation, Stellenbosch University and KRISP, KZN Research Innovation and Sequencing Platform, UKZN.	Marietjie Venter, Adriano Mendes, Cailtin Maclntyre, Michaela Davids, Georginah Chiloane, Giandhari J, Pillay S, Naidoo Y, Naicker D, Maharaj A, Anyaneji UJ, Sanko TJ, Moir M, Van Wyk S, San JE, Tshiabuila D, Tegally H, Wilkinson E, de Oliveira T
hCoV-19/SouthAfrica/CERI-KRISP-K040308/2022	EPI_ISL_12558809	ZARV/NHLS,¬¨‚Ä†Department Medical Virology,¬¨‚Ä†University of Pretoria	CERI, Centre for Epidemic Response and Innovation, Stellenbosch University and KRISP, KZN Research Innovation and Sequencing Platform, UKZN.	Marietjie Venter, Adriano Mendes, Cailtin Maclntyre, Michaela Davids, Georginah Chiloane, Giandhari J, Pillay S, Naidoo Y, Naicker D, Maharaj A, Anyaneji UJ, Sanko TJ, Moir M, Van Wyk S, San JE, Tshiabuila D, Tegally H, Wilkinson E, de Oliveira T
hCoV-19/SouthAfrica/CERI-KRISP-K040309/2022	EPI_ISL_12558810	ZARV/NHLS,¬¨‚Ä†Department Medical Virology,¬¨‚Ä†University of Pretoria	CERI, Centre for Epidemic Response and Innovation, Stellenbosch University and KRISP, KZN Research Innovation and Sequencing Platform, UKZN.	Marietjie Venter, Adriano Mendes, Cailtin Maclntyre, Michaela Davids, Georginah Chiloane, Giandhari J, Pillay S, Naidoo Y, Naicker D, Maharaj A, Anyaneji UJ, Sanko TJ, Moir M, Van Wyk S, San JE, Tshiabuila D, Tegally H, Wilkinson E, de Oliveira T
hCoV-19/SouthAfrica/CERI-KRISP-K040310/2022	EPI_ISL_12558811	ZARV/NHLS,¬¨‚Ä†Department Medical Virology,¬¨‚Ä†University of Pretoria	CERI, Centre for Epidemic Response and Innovation, Stellenbosch University and KRISP, KZN Research Innovation and Sequencing Platform, UKZN.	Marietjie Venter, Adriano Mendes, Cailtin Maclntyre, Michaela Davids, Georginah Chiloane, Giandhari J, Pillay S, Naidoo Y, Naicker D, Maharaj A, Anyaneji UJ, Sanko TJ, Moir M, Van Wyk S, San JE, Tshiabuila D, Tegally H, Wilkinson E, de Oliveira T
hCoV-19/SouthAfrica/CERI-KRISP-K040471/2022	EPI_ISL_12559457	NHLS Port Elizabeth Laboratory	CERI, Centre for Epidemic Response and Innovation, Stellenbosch University and KRISP, KZN Research Innovation and Sequencing Platform, UKZN.	Oluwakemi Laguda-Akingba, Nokukhanya Mdlalose, Giandhari J, Pillay S, Naidoo Y, Naicker D, Maharaj A, Anyaneji UJ, Sanko TJ, Moir M, Van Wyk S, San JE, Tshiabuila D, Tegally H, Wilkinson E, de Oliveira T
hCoV-19/SouthAfrica/CERI-KRISP-K040484/2022	EPI_ISL_12559461	NHLS Port Elizabeth Laboratory	CERI, Centre for Epidemic Response and Innovation, Stellenbosch University and KRISP, KZN Research Innovation and Sequencing Platform, UKZN.	Oluwakemi Laguda-Akingba, Nokukhanya Mdlalose, Giandhari J, Pillay S, Naidoo Y, Naicker D, Maharaj A, Anyaneji UJ, Sanko TJ, Moir M, Van Wyk S, San JE, Tshiabuila D, Tegally H, Wilkinson E, de Oliveira T
hCoV-19/SouthAfrica/CERI-KRISP-K040491/2022	EPI_ISL_12559463	NHLS Port Elizabeth Laboratory	CERI, Centre for Epidemic Response and Innovation, Stellenbosch University and KRISP, KZN Research Innovation and Sequencing Platform, UKZN.	Oluwakemi Laguda-Akingba, Nokukhanya Mdlalose, Giandhari J, Pillay S, Naidoo Y, Naicker D, Maharaj A, Anyaneji UJ, Sanko TJ, Moir M, Van Wyk S, San JE, Tshiabuila D, Tegally H, Wilkinson E, de Oliveira T
hCoV-19/SouthAfrica/CERI-KRISP-K039998/2022	EPI_ISL_12278961	National Health Laboratory Services	CERI, Centre for Epidemic Response and Innovation, Stellenbosch University and KRISP, KZN Research Innovation and Sequencing Platform, UKZN.	Tongai Maponga, Shannon Wilson, Mathilda Claassen, Tania Stander, Gert van Zyl, Wolfgang Preiser, Giandhari J, Pillay S, Naidoo Y, Naicker D, Maharaj A, Anyaneji UJ, Sanko TJ, Moir M, Van Wyk S, San JE, Tshiabuila D, Tegally H, Wilkinson E, de Oliveira T
hCoV-19/SouthAfrica/CERI-KRISP-K040000/2022	EPI_ISL_12278962	National Health Laboratory Services	CERI, Centre for Epidemic Response and Innovation, Stellenbosch University and KRISP, KZN Research Innovation and Sequencing Platform, UKZN.	Tongai Maponga, Shannon Wilson, Mathilda Claassen, Tania Stander, Gert van Zyl, Wolfgang Preiser, Giandhari J, Pillay S, Naidoo Y, Naicker D, Maharaj A, Anyaneji UJ, Sanko TJ, Moir M, Van Wyk S, San JE, Tshiabuila D, Tegally H, Wilkinson E, de Oliveira T
hCoV-19/SouthAfrica/CERI-KRISP-K040001/2022	EPI_ISL_12278963	National Health Laboratory Services	CERI, Centre for Epidemic Response and Innovation, Stellenbosch University and KRISP, KZN Research Innovation and Sequencing Platform, UKZN.	Tongai Maponga, Shannon Wilson, Mathilda Claassen, Tania Stander, Gert van Zyl, Wolfgang Preiser, Giandhari J, Pillay S, Naidoo Y, Naicker D, Maharaj A, Anyaneji UJ, Sanko TJ, Moir M, Van Wyk S, San JE, Tshiabuila D, Tegally H, Wilkinson E, de Oliveira T
hCoV-19/SouthAfrica/CERI-KRISP-K040172/2022	EPI_ISL_12268511	National Health Laboratory services	CERI, Centre for Epidemic Response and Innovation, Stellenbosch University and KRISP, KZN Research Innovation and Sequencing Platform, UKZN.	Nokukhanya Mdlalose, Giandhari J, Pillay S, Naidoo Y, Naicker D, Maharaj A, Anyaneji UJ, Sanko TJ, Moir M, Van Wyk S, San JE, Tshiabuila D, Tegally H, Wilkinson E, de Oliveira T
hCoV-19/SouthAfrica/CERI-KRISP-K040180/2022	EPI_ISL_12268515	National Health Laboratory services	CERI, Centre for Epidemic Response and Innovation, Stellenbosch University and KRISP, KZN Research Innovation and Sequencing Platform, UKZN.	Nokukhanya Mdlalose, Giandhari J, Pillay S, Naidoo Y, Naicker D, Maharaj A, Anyaneji UJ, Sanko TJ, Moir M, Van Wyk S, San JE, Tshiabuila D, Tegally H, Wilkinson E, de Oliveira T
hCoV-19/SouthAfrica/CERI-KRISP-K040153/2022	EPI_ISL_12268497	National Health Laboratory services	CERI, Centre for Epidemic Response and Innovation, Stellenbosch University and KRISP, KZN Research Innovation and Sequencing Platform, UKZN.	Nokukhanya Mdlalose, Giandhari J, Pillay S, Naidoo Y, Naicker D, Maharaj A, Anyaneji UJ, Sanko TJ, Moir M, Van Wyk S, San JE, Tshiabuila D, Tegally H, Wilkinson E, de Oliveira T
hCoV-19/SouthAfrica/CERI-KRISP-K040158/2022	EPI_ISL_12268501	National Health Laboratory services	CERI, Centre for Epidemic Response and Innovation, Stellenbosch University and KRISP, KZN Research Innovation and Sequencing Platform, UKZN.	Nokukhanya Mdlalose, Giandhari J, Pillay S, Naidoo Y, Naicker D, Maharaj A, Anyaneji UJ, Sanko TJ, Moir M, Van Wyk S, San JE, Tshiabuila D, Tegally H, Wilkinson E, de Oliveira T
hCoV-19/SouthAfrica/NICD-N39394/2022	EPI_ISL_12401125	AMPATH	National Institute for Communicable Diseases of the National Health Laboratory Service	Amoako DG, Everatt J, Kekana D, Scheepers C, Mohale T, Ntuli N, Mahlangu B, Mnguni A, Ismail A, Bhiman JN, Wolter N
hCoV-19/SouthAfrica/NICD-N39408/2022	EPI_ISL_12401137	AMPATH	National Institute for Communicable Diseases of the National Health Laboratory Service	Amoako DG, Everatt J, Kekana D, Scheepers C, Mohale T, Ntuli N, Mahlangu B, Mnguni A, Ismail A, Bhiman JN, Wolter N
hCoV-19/SouthAfrica/NCV1186/2022	EPI_ISL_12474468	National Health Laboratory Services, Virology	National Health Laboratory Services, Virology	Kathleen Subramoney, Nkhensani Mtileni, Ashlyn S. C. Davis, Florette K. Treurnicht
hCoV-19/SouthAfrica/NCV1188/2022	EPI_ISL_12474470	National Health Laboratory Services, Virology	National Health Laboratory Services, Virology	Kathleen Subramoney, Nkhensani Mtileni, Ashlyn S. C. Davis, Florette K. Treurnicht
hCoV-19/SouthAfrica/NCV1189/2022	EPI_ISL_12474471	National Health Laboratory Services, Virology	National Health Laboratory Services, Virology	Kathleen Subramoney, Nkhensani Mtileni, Ashlyn S. C. Davis, Florette K. Treurnicht
hCoV-19/SouthAfrica/NCV1196/2022	EPI_ISL_12474478	National Health Laboratory Services, Virology	National Health Laboratory Services, Virology	Kathleen Subramoney, Nkhensani Mtileni, Ashlyn S. C. Davis, Florette K. Treurnicht
hCoV-19/SouthAfrica/NCV1201/2022	EPI_ISL_12474483	National Health Laboratory Services, Virology	National Health Laboratory Services, Virology	Kathleen Subramoney, Nkhensani Mtileni, Ashlyn S. C. Davis, Florette K. Treurnicht
hCoV-19/SouthAfrica/NICD-N39445/2022	EPI_ISL_12476994	AMPATH	National Institute for Communicable Diseases of the National Health Laboratory Service	Amoako DG, Everatt J, Kekana D, Scheepers C, Mohale T, Ntuli N, Mahlangu B, Mnguni A, Ismail A, Bhiman JN, Wolter N
hCoV-19/SouthAfrica/NICD-N39450/2022	EPI_ISL_12476998	AMPATH	National Institute for Communicable Diseases of the National Health Laboratory Service	Amoako DG, Everatt J, Kekana D, Scheepers C, Mohale T, Ntuli N, Mahlangu B, Mnguni A, Ismail A, Bhiman JN, Wolter N
hCoV-19/SouthAfrica/NICD-N39453/2022	EPI_ISL_12477001	AMPATH	National Institute for Communicable Diseases of the National Health Laboratory Service	Amoako DG, Everatt J, Kekana D, Scheepers C, Mohale T, Ntuli N, Mahlangu B, Mnguni A, Ismail A, Bhiman JN, Wolter N
hCoV-19/SouthAfrica/NICD-N39454/2022	EPI_ISL_12477002	AMPATH	National Institute for Communicable Diseases of the National Health Laboratory Service	Amoako DG, Everatt J, Kekana D, Scheepers C, Mohale T, Ntuli N, Mahlangu B, Mnguni A, Ismail A, Bhiman JN, Wolter N
hCoV-19/SouthAfrica/NICD-N39457/2022	EPI_ISL_12477005	AMPATH	National Institute for Communicable Diseases of the National Health Laboratory Service	Amoako DG, Everatt J, Kekana D, Scheepers C, Mohale T, Ntuli N, Mahlangu B, Mnguni A, Ismail A, Bhiman JN, Wolter N
hCoV-19/SouthAfrica/NICD-N39463/2022	EPI_ISL_12477009	AMPATH	National Institute for Communicable Diseases of the National Health Laboratory Service	Amoako DG, Everatt J, Kekana D, Scheepers C, Mohale T, Ntuli N, Mahlangu B, Mnguni A, Ismail A, Bhiman JN, Wolter N
hCoV-19/SouthAfrica/NICD-N39467/2022	EPI_ISL_12477013	AMPATH	National Institute for Communicable Diseases of the National Health Laboratory Service	Amoako DG, Everatt J, Kekana D, Scheepers C, Mohale T, Ntuli N, Mahlangu B, Mnguni A, Ismail A, Bhiman JN, Wolter N
hCoV-19/SouthAfrica/NICD-N39471/2022	EPI_ISL_12477017	AMPATH	National Institute for Communicable Diseases of the National Health Laboratory Service	Amoako DG, Everatt J, Kekana D, Scheepers C, Mohale T, Ntuli N, Mahlangu B, Mnguni A, Ismail A, Bhiman JN, Wolter N
hCoV-19/SouthAfrica/NICD-N39474/2022	EPI_ISL_12477019	AMPATH	National Institute for Communicable Diseases of the National Health Laboratory Service	Amoako DG, Everatt J, Kekana D, Scheepers C, Mohale T, Ntuli N, Mahlangu B, Mnguni A, Ismail A, Bhiman JN, Wolter N
hCoV-19/SouthAfrica/NICD-N39475/2022	EPI_ISL_12477020	AMPATH	National Institute for Communicable Diseases of the National Health Laboratory Service	Amoako DG, Everatt J, Kekana D, Scheepers C, Mohale T, Ntuli N, Mahlangu B, Mnguni A, Ismail A, Bhiman JN, Wolter N
hCoV-19/SouthAfrica/NICD-N39492/2022	EPI_ISL_12477025	AMPATH	National Institute for Communicable Diseases of the National Health Laboratory Service	Amoako DG, Everatt J, Kekana D, Scheepers C, Mohale T, Ntuli N, Mahlangu B, Mnguni A, Ismail A, Bhiman JN, Wolter N
hCoV-19/SouthAfrica/NICD-N39493/2022	EPI_ISL_12477026	AMPATH	National Institute for Communicable Diseases of the National Health Laboratory Service	Amoako DG, Everatt J, Kekana D, Scheepers C, Mohale T, Ntuli N, Mahlangu B, Mnguni A, Ismail A, Bhiman JN, Wolter N
hCoV-19/SouthAfrica/NICD-N39504/2022	EPI_ISL_12477032	AMPATH	National Institute for Communicable Diseases of the National Health Laboratory Service	Amoako DG, Everatt J, Kekana D, Scheepers C, Mohale T, Ntuli N, Mahlangu B, Mnguni A, Ismail A, Bhiman JN, Wolter N
hCoV-19/SouthAfrica/NICD-N39509/2022	EPI_ISL_12477037	AMPATH	National Institute for Communicable Diseases of the National Health Laboratory Service	Amoako DG, Everatt J, Kekana D, Scheepers C, Mohale T, Ntuli N, Mahlangu B, Mnguni A, Ismail A, Bhiman JN, Wolter N
hCoV-19/SouthAfrica/NICD-CRDM04480/2022	EPI_ISL_12493665	NICD	National Institute for Communicable Diseases of the National Health Laboratory Service	Amoako DG, Everatt J, Kekana D, Scheepers C, Mohale T, Ntuli N, Mahlangu B, Mnguni A, Ismail A, Bhiman JN, Wolter N
hCoV-19/SouthAfrica/NICD-N39827/2022	EPI_ISL_12520063	CHRIS HANI BARAGWANATH LABORATORY	National Institute for Communicable Diseases of the National Health Laboratory Service	Amoako DG, Everatt J, Kekana D, Scheepers C, Mohale T, Ntuli N, Mahlangu B, Mnguni A, Ismail A, Bhiman JN, Wolter N
hCoV-19/SouthAfrica/NICD-N39828/2022	EPI_ISL_12520064	CHRIS HANI BARAGWANATH LABORATORY	National Institute for Communicable Diseases of the National Health Laboratory Service	Amoako DG, Everatt J, Kekana D, Scheepers C, Mohale T, Ntuli N, Mahlangu B, Mnguni A, Ismail A, Bhiman JN, Wolter N
hCoV-19/SouthAfrica/NICD-N39829/2022	EPI_ISL_12520065	CHRIS HANI BARAGWANATH LABORATORY	National Institute for Communicable Diseases of the National Health Laboratory Service	Amoako DG, Everatt J, Kekana D, Scheepers C, Mohale T, Ntuli N, Mahlangu B, Mnguni A, Ismail A, Bhiman JN, Wolter N
hCoV-19/SouthAfrica/CERI-KRISP-K039996/2022	EPI_ISL_12278959	National Health Laboratory Services	CERI, Centre for Epidemic Response and Innovation, Stellenbosch University and KRISP, KZN Research Innovation and Sequencing Platform, UKZN.	Tongai Maponga, Shannon Wilson, Mathilda Claassen, Tania Stander, Gert van Zyl, Wolfgang Preiser, Giandhari J, Pillay S, Naidoo Y, Naicker D, Maharaj A, Anyaneji UJ, Sanko TJ, Moir M, Van Wyk S, San JE, Tshiabuila D, Tegally H, Wilkinson E, de Oliveira T
hCoV-19/SouthAfrica/CERI-KRISP-K039997/2022	EPI_ISL_12278960	National Health Laboratory Services	CERI, Centre for Epidemic Response and Innovation, Stellenbosch University and KRISP, KZN Research Innovation and Sequencing Platform, UKZN.	Tongai Maponga, Shannon Wilson, Mathilda Claassen, Tania Stander, Gert van Zyl, Wolfgang Preiser, Giandhari J, Pillay S, Naidoo Y, Naicker D, Maharaj A, Anyaneji UJ, Sanko TJ, Moir M, Van Wyk S, San JE, Tshiabuila D, Tegally H, Wilkinson E, de Oliveira T
hCoV-19/SouthAfrica/CERI-KRISP-K040166/2022	EPI_ISL_12268507	National Health Laboratory services	CERI, Centre for Epidemic Response and Innovation, Stellenbosch University and KRISP, KZN Research Innovation and Sequencing Platform, UKZN.	Nokukhanya Mdlalose, Giandhari J, Pillay S, Naidoo Y, Naicker D, Maharaj A, Anyaneji UJ, Sanko TJ, Moir M, Van Wyk S, San JE, Tshiabuila D, Tegally H, Wilkinson E, de Oliveira T
hCoV-19/SouthAfrica/CERI-KRISP-K040170/2022	EPI_ISL_12268510	National Health Laboratory services	CERI, Centre for Epidemic Response and Innovation, Stellenbosch University and KRISP, KZN Research Innovation and Sequencing Platform, UKZN.	Nokukhanya Mdlalose, Giandhari J, Pillay S, Naidoo Y, Naicker D, Maharaj A, Anyaneji UJ, Sanko TJ, Moir M, Van Wyk S, San JE, Tshiabuila D, Tegally H, Wilkinson E, de Oliveira T
hCoV-19/SouthAfrica/CERI-KRISP-K040181/2022	EPI_ISL_12268516	National Health Laboratory services	CERI, Centre for Epidemic Response and Innovation, Stellenbosch University and KRISP, KZN Research Innovation and Sequencing Platform, UKZN.	Nokukhanya Mdlalose, Giandhari J, Pillay S, Naidoo Y, Naicker D, Maharaj A, Anyaneji UJ, Sanko TJ, Moir M, Van Wyk S, San JE, Tshiabuila D, Tegally H, Wilkinson E, de Oliveira T
hCoV-19/SouthAfrica/CERI-KRISP-K040162/2022	EPI_ISL_12268504	National Health Laboratory services	CERI, Centre for Epidemic Response and Innovation, Stellenbosch University and KRISP, KZN Research Innovation and Sequencing Platform, UKZN.	Nokukhanya Mdlalose, Giandhari J, Pillay S, Naidoo Y, Naicker D, Maharaj A, Anyaneji UJ, Sanko TJ, Moir M, Van Wyk S, San JE, Tshiabuila D, Tegally H, Wilkinson E, de Oliveira T
hCoV-19/SouthAfrica/CERI-KRISP-K040173/2022	EPI_ISL_12268512	National Health Laboratory services	CERI, Centre for Epidemic Response and Innovation, Stellenbosch University and KRISP, KZN Research Innovation and Sequencing Platform, UKZN.	Nokukhanya Mdlalose, Giandhari J, Pillay S, Naidoo Y, Naicker D, Maharaj A, Anyaneji UJ, Sanko TJ, Moir M, Van Wyk S, San JE, Tshiabuila D, Tegally H, Wilkinson E, de Oliveira T
hCoV-19/SouthAfrica/NICD-N39286/2022	EPI_ISL_12401100	AMPATH	National Institute for Communicable Diseases of the National Health Laboratory Service	Amoako DG, Everatt J, Kekana D, Scheepers C, Mohale T, Ntuli N, Mahlangu B, Mnguni A, Ismail A, Bhiman JN, Wolter N
hCoV-19/SouthAfrica/NICD-N39290/2022	EPI_ISL_12401104	AMPATH	National Institute for Communicable Diseases of the National Health Laboratory Service	Amoako DG, Everatt J, Kekana D, Scheepers C, Mohale T, Ntuli N, Mahlangu B, Mnguni A, Ismail A, Bhiman JN, Wolter N
hCoV-19/SouthAfrica/NICD-N39291/2022	EPI_ISL_12401105	AMPATH	National Institute for Communicable Diseases of the National Health Laboratory Service	Amoako DG, Everatt J, Kekana D, Scheepers C, Mohale T, Ntuli N, Mahlangu B, Mnguni A, Ismail A, Bhiman JN, Wolter N
hCoV-19/SouthAfrica/NICD-N39292/2022	EPI_ISL_12401106	AMPATH	National Institute for Communicable Diseases of the National Health Laboratory Service	Amoako DG, Everatt J, Kekana D, Scheepers C, Mohale T, Ntuli N, Mahlangu B, Mnguni A, Ismail A, Bhiman JN, Wolter N
hCoV-19/SouthAfrica/NICD-N39295/2022	EPI_ISL_12401108	AMPATH	National Institute for Communicable Diseases of the National Health Laboratory Service	Amoako DG, Everatt J, Kekana D, Scheepers C, Mohale T, Ntuli N, Mahlangu B, Mnguni A, Ismail A, Bhiman JN, Wolter N
hCoV-19/SouthAfrica/NICD-N39297/2022	EPI_ISL_12401110	AMPATH	National Institute for Communicable Diseases of the National Health Laboratory Service	Amoako DG, Everatt J, Kekana D, Scheepers C, Mohale T, Ntuli N, Mahlangu B, Mnguni A, Ismail A, Bhiman JN, Wolter N
hCoV-19/SouthAfrica/NICD-N39302/2022	EPI_ISL_12401113	AMPATH	National Institute for Communicable Diseases of the National Health Laboratory Service	Amoako DG, Everatt J, Kekana D, Scheepers C, Mohale T, Ntuli N, Mahlangu B, Mnguni A, Ismail A, Bhiman JN, Wolter N
hCoV-19/SouthAfrica/NICD-N39310/2022	EPI_ISL_12401115	AMPATH	National Institute for Communicable Diseases of the National Health Laboratory Service	Amoako DG, Everatt J, Kekana D, Scheepers C, Mohale T, Ntuli N, Mahlangu B, Mnguni A, Ismail A, Bhiman JN, Wolter N
hCoV-19/SouthAfrica/NCV1124/2022	EPI_ISL_12474411	National Health Laboratory Services, Virology	National Health Laboratory Services, Virology	Kathleen Subramoney, Nkhensani Mtileni, Ashlyn S. C. Davis, Florette K. Treurnicht
hCoV-19/SouthAfrica/NCV1149/2022	EPI_ISL_12474433	National Health Laboratory Services, Virology	National Health Laboratory Services, Virology	Kathleen Subramoney, Nkhensani Mtileni, Ashlyn S. C. Davis, Florette K. Treurnicht
hCoV-19/SouthAfrica/NICD-N39762/2022	EPI_ISL_12520051	CHRIS HANI BARAGWANATH LABORATORY	National Institute for Communicable Diseases of the National Health Laboratory Service	Amoako DG, Everatt J, Kekana D, Scheepers C, Mohale T, Ntuli N, Mahlangu B, Mnguni A, Ismail A, Bhiman JN, Wolter N
hCoV-19/SouthAfrica/NICD-N39817/2022	EPI_ISL_12520056	HELEN JOSEPH LABORATORY	National Institute for Communicable Diseases of the National Health Laboratory Service	Amoako DG, Everatt J, Kekana D, Scheepers C, Mohale T, Ntuli N, Mahlangu B, Mnguni A, Ismail A, Bhiman JN, Wolter N
hCoV-19/SouthAfrica/NICD-N39818/2022	EPI_ISL_12520057	HELEN JOSEPH LABORATORY	National Institute for Communicable Diseases of the National Health Laboratory Service	Amoako DG, Everatt J, Kekana D, Scheepers C, Mohale T, Ntuli N, Mahlangu B, Mnguni A, Ismail A, Bhiman JN, Wolter N
hCoV-19/SouthAfrica/NICD-N39820/2022	EPI_ISL_12520059	HELEN JOSEPH LABORATORY	National Institute for Communicable Diseases of the National Health Laboratory Service	Amoako DG, Everatt J, Kekana D, Scheepers C, Mohale T, Ntuli N, Mahlangu B, Mnguni A, Ismail A, Bhiman JN, Wolter N
hCoV-19/SouthAfrica/CERI-KRISP-K040494/2022	EPI_ISL_12559464	NHLS Port Elizabeth Laboratory	CERI, Centre for Epidemic Response and Innovation, Stellenbosch University and KRISP, KZN Research Innovation and Sequencing Platform, UKZN.	Oluwakemi Laguda-Akingba, Nokukhanya Mdlalose, Giandhari J, Pillay S, Naidoo Y, Naicker D, Maharaj A, Anyaneji UJ, Sanko TJ, Moir M, Van Wyk S, San JE, Tshiabuila D, Tegally H, Wilkinson E, de Oliveira T
hCoV-19/SouthAfrica/CERI-KRISP-K039991/2022	EPI_ISL_12278956	National Health Laboratory Services	CERI, Centre for Epidemic Response and Innovation, Stellenbosch University and KRISP, KZN Research Innovation and Sequencing Platform, UKZN.	Tongai Maponga, Shannon Wilson, Mathilda Claassen, Tania Stander, Gert van Zyl, Wolfgang Preiser, Giandhari J, Pillay S, Naidoo Y, Naicker D, Maharaj A, Anyaneji UJ, Sanko TJ, Moir M, Van Wyk S, San JE, Tshiabuila D, Tegally H, Wilkinson E, de Oliveira T
hCoV-19/SouthAfrica/CERI-KRISP-K039995/2022	EPI_ISL_12278958	National Health Laboratory Services	CERI, Centre for Epidemic Response and Innovation, Stellenbosch University and KRISP, KZN Research Innovation and Sequencing Platform, UKZN.	Tongai Maponga, Shannon Wilson, Mathilda Claassen, Tania Stander, Gert van Zyl, Wolfgang Preiser, Giandhari J, Pillay S, Naidoo Y, Naicker D, Maharaj A, Anyaneji UJ, Sanko TJ, Moir M, Van Wyk S, San JE, Tshiabuila D, Tegally H, Wilkinson E, de Oliveira T
hCoV-19/SouthAfrica/CERI-KRISP-K039994/2022	EPI_ISL_12278957	National Health Laboratory Services	CERI, Centre for Epidemic Response and Innovation, Stellenbosch University and KRISP, KZN Research Innovation and Sequencing Platform, UKZN.	Tongai Maponga, Shannon Wilson, Mathilda Claassen, Tania Stander, Gert van Zyl, Wolfgang Preiser, Giandhari J, Pillay S, Naidoo Y, Naicker D, Maharaj A, Anyaneji UJ, Sanko TJ, Moir M, Van Wyk S, San JE, Tshiabuila D, Tegally H, Wilkinson E, de Oliveira T
hCoV-19/SouthAfrica/CERI-KRISP-K040002/2022	EPI_ISL_12278964	National Health Laboratory Services	CERI, Centre for Epidemic Response and Innovation, Stellenbosch University and KRISP, KZN Research Innovation and Sequencing Platform, UKZN.	Tongai Maponga, Shannon Wilson, Mathilda Claassen, Tania Stander, Gert van Zyl, Wolfgang Preiser, Giandhari J, Pillay S, Naidoo Y, Naicker D, Maharaj A, Anyaneji UJ, Sanko TJ, Moir M, Van Wyk S, San JE, Tshiabuila D, Tegally H, Wilkinson E, de Oliveira T
hCoV-19/SouthAfrica/CERI-KRISP-K039990/2022	EPI_ISL_12278955	National Health Laboratory Services	CERI, Centre for Epidemic Response and Innovation, Stellenbosch University and KRISP, KZN Research Innovation and Sequencing Platform, UKZN.	Tongai Maponga, Shannon Wilson, Mathilda Claassen, Tania Stander, Gert van Zyl, Wolfgang Preiser, Giandhari J, Pillay S, Naidoo Y, Naicker D, Maharaj A, Anyaneji UJ, Sanko TJ, Moir M, Van Wyk S, San JE, Tshiabuila D, Tegally H, Wilkinson E, de Oliveira T
hCoV-19/SouthAfrica/CERI-KRISP-K040154/2022	EPI_ISL_12268498	National Health Laboratory services	CERI, Centre for Epidemic Response and Innovation, Stellenbosch University and KRISP, KZN Research Innovation and Sequencing Platform, UKZN.	Nokukhanya Mdlalose, Giandhari J, Pillay S, Naidoo Y, Naicker D, Maharaj A, Anyaneji UJ, Sanko TJ, Moir M, Van Wyk S, San JE, Tshiabuila D, Tegally H, Wilkinson E, de Oliveira T
hCoV-19/SouthAfrica/CERI-KRISP-K040152/2022	EPI_ISL_12268496	National Health Laboratory services	CERI, Centre for Epidemic Response and Innovation, Stellenbosch University and KRISP, KZN Research Innovation and Sequencing Platform, UKZN.	Nokukhanya Mdlalose, Giandhari J, Pillay S, Naidoo Y, Naicker D, Maharaj A, Anyaneji UJ, Sanko TJ, Moir M, Van Wyk S, San JE, Tshiabuila D, Tegally H, Wilkinson E, de Oliveira T
hCoV-19/SouthAfrica/CERI-KRISP-K040176/2022	EPI_ISL_12268513	National Health Laboratory services	CERI, Centre for Epidemic Response and Innovation, Stellenbosch University and KRISP, KZN Research Innovation and Sequencing Platform, UKZN.	Nokukhanya Mdlalose, Giandhari J, Pillay S, Naidoo Y, Naicker D, Maharaj A, Anyaneji UJ, Sanko TJ, Moir M, Van Wyk S, San JE, Tshiabuila D, Tegally H, Wilkinson E, de Oliveira T
hCoV-19/SouthAfrica/NICD-N39390/2022	EPI_ISL_12401123	AMPATH	National Institute for Communicable Diseases of the National Health Laboratory Service	Amoako DG, Everatt J, Kekana D, Scheepers C, Mohale T, Ntuli N, Mahlangu B, Mnguni A, Ismail A, Bhiman JN, Wolter N
hCoV-19/SouthAfrica/NICD-N39392/2022	EPI_ISL_12401124	AMPATH	National Institute for Communicable Diseases of the National Health Laboratory Service	Amoako DG, Everatt J, Kekana D, Scheepers C, Mohale T, Ntuli N, Mahlangu B, Mnguni A, Ismail A, Bhiman JN, Wolter N
hCoV-19/SouthAfrica/NICD-N39398/2022	EPI_ISL_12401127	AMPATH	National Institute for Communicable Diseases of the National Health Laboratory Service	Amoako DG, Everatt J, Kekana D, Scheepers C, Mohale T, Ntuli N, Mahlangu B, Mnguni A, Ismail A, Bhiman JN, Wolter N
hCoV-19/SouthAfrica/NICD-N39399/2022	EPI_ISL_12401128	AMPATH	National Institute for Communicable Diseases of the National Health Laboratory Service	Amoako DG, Everatt J, Kekana D, Scheepers C, Mohale T, Ntuli N, Mahlangu B, Mnguni A, Ismail A, Bhiman JN, Wolter N
hCoV-19/SouthAfrica/NICD-N39400/2022	EPI_ISL_12401129	AMPATH	National Institute for Communicable Diseases of the National Health Laboratory Service	Amoako DG, Everatt J, Kekana D, Scheepers C, Mohale T, Ntuli N, Mahlangu B, Mnguni A, Ismail A, Bhiman JN, Wolter N
hCoV-19/SouthAfrica/NICD-N39401/2022	EPI_ISL_12401130	AMPATH	National Institute for Communicable Diseases of the National Health Laboratory Service	Amoako DG, Everatt J, Kekana D, Scheepers C, Mohale T, Ntuli N, Mahlangu B, Mnguni A, Ismail A, Bhiman JN, Wolter N
hCoV-19/SouthAfrica/NICD-N39403/2022	EPI_ISL_12401132	AMPATH	National Institute for Communicable Diseases of the National Health Laboratory Service	Amoako DG, Everatt J, Kekana D, Scheepers C, Mohale T, Ntuli N, Mahlangu B, Mnguni A, Ismail A, Bhiman JN, Wolter N
hCoV-19/SouthAfrica/NICD-N39405/2022	EPI_ISL_12401134	AMPATH	National Institute for Communicable Diseases of the National Health Laboratory Service	Amoako DG, Everatt J, Kekana D, Scheepers C, Mohale T, Ntuli N, Mahlangu B, Mnguni A, Ismail A, Bhiman JN, Wolter N
hCoV-19/SouthAfrica/NICD-N39406/2022	EPI_ISL_12401135	AMPATH	National Institute for Communicable Diseases of the National Health Laboratory Service	Amoako DG, Everatt J, Kekana D, Scheepers C, Mohale T, Ntuli N, Mahlangu B, Mnguni A, Ismail A, Bhiman JN, Wolter N
hCoV-19/SouthAfrica/NICD-N39407/2022	EPI_ISL_12401136	AMPATH	National Institute for Communicable Diseases of the National Health Laboratory Service	Amoako DG, Everatt J, Kekana D, Scheepers C, Mohale T, Ntuli N, Mahlangu B, Mnguni A, Ismail A, Bhiman JN, Wolter N
hCoV-19/SouthAfrica/NICD-N39409/2022	EPI_ISL_12401138	AMPATH	National Institute for Communicable Diseases of the National Health Laboratory Service	Amoako DG, Everatt J, Kekana D, Scheepers C, Mohale T, Ntuli N, Mahlangu B, Mnguni A, Ismail A, Bhiman JN, Wolter N
hCoV-19/SouthAfrica/NICD-N39411/2022	EPI_ISL_12401140	AMPATH	National Institute for Communicable Diseases of the National Health Laboratory Service	Amoako DG, Everatt J, Kekana D, Scheepers C, Mohale T, Ntuli N, Mahlangu B, Mnguni A, Ismail A, Bhiman JN, Wolter N
hCoV-19/SouthAfrica/NICD-N39412/2022	EPI_ISL_12401142	AMPATH	National Institute for Communicable Diseases of the National Health Laboratory Service	Amoako DG, Everatt J, Kekana D, Scheepers C, Mohale T, Ntuli N, Mahlangu B, Mnguni A, Ismail A, Bhiman JN, Wolter N
hCoV-19/SouthAfrica/NICD-N39413/2022	EPI_ISL_12401143	AMPATH	National Institute for Communicable Diseases of the National Health Laboratory Service	Amoako DG, Everatt J, Kekana D, Scheepers C, Mohale T, Ntuli N, Mahlangu B, Mnguni A, Ismail A, Bhiman JN, Wolter N
hCoV-19/SouthAfrica/NICD-N39414/2022	EPI_ISL_12401144	AMPATH	National Institute for Communicable Diseases of the National Health Laboratory Service	Amoako DG, Everatt J, Kekana D, Scheepers C, Mohale T, Ntuli N, Mahlangu B, Mnguni A, Ismail A, Bhiman JN, Wolter N
hCoV-19/SouthAfrica/NICD-N39416/2022	EPI_ISL_12401146	AMPATH	National Institute for Communicable Diseases of the National Health Laboratory Service	Amoako DG, Everatt J, Kekana D, Scheepers C, Mohale T, Ntuli N, Mahlangu B, Mnguni A, Ismail A, Bhiman JN, Wolter N
hCoV-19/SouthAfrica/NICD-N39417/2022	EPI_ISL_12401147	AMPATH	National Institute for Communicable Diseases of the National Health Laboratory Service	Amoako DG, Everatt J, Kekana D, Scheepers C, Mohale T, Ntuli N, Mahlangu B, Mnguni A, Ismail A, Bhiman JN, Wolter N
hCoV-19/SouthAfrica/NICD-N39421/2022	EPI_ISL_12401149	AMPATH	National Institute for Communicable Diseases of the National Health Laboratory Service	Amoako DG, Everatt J, Kekana D, Scheepers C, Mohale T, Ntuli N, Mahlangu B, Mnguni A, Ismail A, Bhiman JN, Wolter N
hCoV-19/SouthAfrica/NICD-N39426/2022	EPI_ISL_12401152	AMPATH	National Institute for Communicable Diseases of the National Health Laboratory Service	Amoako DG, Everatt J, Kekana D, Scheepers C, Mohale T, Ntuli N, Mahlangu B, Mnguni A, Ismail A, Bhiman JN, Wolter N
hCoV-19/SouthAfrica/NICD-N39438/2022	EPI_ISL_12401160	AMPATH	National Institute for Communicable Diseases of the National Health Laboratory Service	Amoako DG, Everatt J, Kekana D, Scheepers C, Mohale T, Ntuli N, Mahlangu B, Mnguni A, Ismail A, Bhiman JN, Wolter N
hCoV-19/SouthAfrica/NICD-N39440/2022	EPI_ISL_12401162	AMPATH	National Institute for Communicable Diseases of the National Health Laboratory Service	Amoako DG, Everatt J, Kekana D, Scheepers C, Mohale T, Ntuli N, Mahlangu B, Mnguni A, Ismail A, Bhiman JN, Wolter N
hCoV-19/SouthAfrica/CERI-KRISP-K039870/2022	EPI_ISL_12426922	National Health Laboratory Services	CERI, Centre for Epidemic Response and Innovation, Stellenbosch University and KRISP, KZN Research Innovation and Sequencing Platform, UKZN.	Tongai Maponga, Shannon Wilson, Mathilda Claassen, Tania Stander, Gert van Zyl, Wolfgang Preiser, Giandhari J, Pillay S, Naidoo Y, Naicker D, Maharaj A, Anyaneji UJ, Moir M, Van Wyk S, San JE, Tshiabuila D, Tegally H, Wilkinson E, de Oliveira T
hCoV-19/SouthAfrica/CERI-KRISP-K039875/2022	EPI_ISL_12426927	National Health Laboratory Services	CERI, Centre for Epidemic Response and Innovation, Stellenbosch University and KRISP, KZN Research Innovation and Sequencing Platform, UKZN.	Tongai Maponga, Shannon Wilson, Mathilda Claassen, Tania Stander, Gert van Zyl, Wolfgang Preiser, Giandhari J, Pillay S, Naidoo Y, Naicker D, Maharaj A, Anyaneji UJ, Moir M, Van Wyk S, San JE, Tshiabuila D, Tegally H, Wilkinson E, de Oliveira T
hCoV-19/SouthAfrica/CERI-KRISP-K039878/2022	EPI_ISL_12426929	National Health Laboratory Services	CERI, Centre for Epidemic Response and Innovation, Stellenbosch University and KRISP, KZN Research Innovation and Sequencing Platform, UKZN.	Tongai Maponga, Shannon Wilson, Mathilda Claassen, Tania Stander, Gert van Zyl, Wolfgang Preiser, Giandhari J, Pillay S, Naidoo Y, Naicker D, Maharaj A, Anyaneji UJ, Moir M, Van Wyk S, San JE, Tshiabuila D, Tegally H, Wilkinson E, de Oliveira T
hCoV-19/SouthAfrica/CERI-KRISP-K039880/2022	EPI_ISL_12426930	National Health Laboratory Services	CERI, Centre for Epidemic Response and Innovation, Stellenbosch University and KRISP, KZN Research Innovation and Sequencing Platform, UKZN.	Tongai Maponga, Shannon Wilson, Mathilda Claassen, Tania Stander, Gert van Zyl, Wolfgang Preiser, Giandhari J, Pillay S, Naidoo Y, Naicker D, Maharaj A, Anyaneji UJ, Moir M, Van Wyk S, San JE, Tshiabuila D, Tegally H, Wilkinson E, de Oliveira T
hCoV-19/SouthAfrica/CERI-KRISP-K039885/2022	EPI_ISL_12426935	National Health Laboratory Services	CERI, Centre for Epidemic Response and Innovation, Stellenbosch University and KRISP, KZN Research Innovation and Sequencing Platform, UKZN.	Tongai Maponga, Shannon Wilson, Mathilda Claassen, Tania Stander, Gert van Zyl, Wolfgang Preiser, Giandhari J, Pillay S, Naidoo Y, Naicker D, Maharaj A, Anyaneji UJ, Moir M, Van Wyk S, San JE, Tshiabuila D, Tegally H, Wilkinson E, de Oliveira T
hCoV-19/SouthAfrica/CERI-KRISP-K039893/2022	EPI_ISL_12426942	National Health Laboratory Services	CERI, Centre for Epidemic Response and Innovation, Stellenbosch University and KRISP, KZN Research Innovation and Sequencing Platform, UKZN.	Tongai Maponga, Shannon Wilson, Mathilda Claassen, Tania Stander, Gert van Zyl, Wolfgang Preiser, Giandhari J, Pillay S, Naidoo Y, Naicker D, Maharaj A, Anyaneji UJ, Moir M, Van Wyk S, San JE, Tshiabuila D, Tegally H, Wilkinson E, de Oliveira T
hCoV-19/SouthAfrica/CERI-KRISP-K039897/2022	EPI_ISL_12426946	National Health Laboratory Services	CERI, Centre for Epidemic Response and Innovation, Stellenbosch University and KRISP, KZN Research Innovation and Sequencing Platform, UKZN.	Tongai Maponga, Shannon Wilson, Mathilda Claassen, Tania Stander, Gert van Zyl, Wolfgang Preiser, Giandhari J, Pillay S, Naidoo Y, Naicker D, Maharaj A, Anyaneji UJ, Moir M, Van Wyk S, San JE, Tshiabuila D, Tegally H, Wilkinson E, de Oliveira T
hCoV-19/SouthAfrica/CERI-KRISP-K039899/2022	EPI_ISL_12426948	National Health Laboratory Services	CERI, Centre for Epidemic Response and Innovation, Stellenbosch University and KRISP, KZN Research Innovation and Sequencing Platform, UKZN.	Tongai Maponga, Shannon Wilson, Mathilda Claassen, Tania Stander, Gert van Zyl, Wolfgang Preiser, Giandhari J, Pillay S, Naidoo Y, Naicker D, Maharaj A, Anyaneji UJ, Moir M, Van Wyk S, San JE, Tshiabuila D, Tegally H, Wilkinson E, de Oliveira T
hCoV-19/SouthAfrica/CERI-KRISP-K039900/2022	EPI_ISL_12426949	National Health Laboratory Services	CERI, Centre for Epidemic Response and Innovation, Stellenbosch University and KRISP, KZN Research Innovation and Sequencing Platform, UKZN.	Tongai Maponga, Shannon Wilson, Mathilda Claassen, Tania Stander, Gert van Zyl, Wolfgang Preiser, Giandhari J, Pillay S, Naidoo Y, Naicker D, Maharaj A, Anyaneji UJ, Moir M, Van Wyk S, San JE, Tshiabuila D, Tegally H, Wilkinson E, de Oliveira T
hCoV-19/SouthAfrica/CERI-KRISP-K039907/2022	EPI_ISL_12426956	National Health Laboratory Services	CERI, Centre for Epidemic Response and Innovation, Stellenbosch University and KRISP, KZN Research Innovation and Sequencing Platform, UKZN.	Tongai Maponga, Shannon Wilson, Mathilda Claassen, Tania Stander, Gert van Zyl, Wolfgang Preiser, Giandhari J, Pillay S, Naidoo Y, Naicker D, Maharaj A, Anyaneji UJ, Moir M, Van Wyk S, San JE, Tshiabuila D, Tegally H, Wilkinson E, de Oliveira T
hCoV-19/SouthAfrica/CERI-KRISP-K039912/2022	EPI_ISL_12426960	National Health Laboratory Services	CERI, Centre for Epidemic Response and Innovation, Stellenbosch University and KRISP, KZN Research Innovation and Sequencing Platform, UKZN.	Tongai Maponga, Shannon Wilson, Mathilda Claassen, Tania Stander, Gert van Zyl, Wolfgang Preiser, Giandhari J, Pillay S, Naidoo Y, Naicker D, Maharaj A, Anyaneji UJ, Moir M, Van Wyk S, San JE, Tshiabuila D, Tegally H, Wilkinson E, de Oliveira T
hCoV-19/SouthAfrica/CERI-KRISP-K039914/2022	EPI_ISL_12426962	National Health Laboratory Services	CERI, Centre for Epidemic Response and Innovation, Stellenbosch University and KRISP, KZN Research Innovation and Sequencing Platform, UKZN.	Tongai Maponga, Shannon Wilson, Mathilda Claassen, Tania Stander, Gert van Zyl, Wolfgang Preiser, Giandhari J, Pillay S, Naidoo Y, Naicker D, Maharaj A, Anyaneji UJ, Moir M, Van Wyk S, San JE, Tshiabuila D, Tegally H, Wilkinson E, de Oliveira T
hCoV-19/SouthAfrica/CERI-KRISP-K039918/2022	EPI_ISL_12426966	National Health Laboratory Services	CERI, Centre for Epidemic Response and Innovation, Stellenbosch University and KRISP, KZN Research Innovation and Sequencing Platform, UKZN.	Tongai Maponga, Shannon Wilson, Mathilda Claassen, Tania Stander, Gert van Zyl, Wolfgang Preiser, Giandhari J, Pillay S, Naidoo Y, Naicker D, Maharaj A, Anyaneji UJ, Moir M, Van Wyk S, San JE, Tshiabuila D, Tegally H, Wilkinson E, de Oliveira T
hCoV-19/SouthAfrica/CERI-KRISP-K039921/2022	EPI_ISL_12426969	National Health Laboratory Services	CERI, Centre for Epidemic Response and Innovation, Stellenbosch University and KRISP, KZN Research Innovation and Sequencing Platform, UKZN.	Tongai Maponga, Shannon Wilson, Mathilda Claassen, Tania Stander, Gert van Zyl, Wolfgang Preiser, Giandhari J, Pillay S, Naidoo Y, Naicker D, Maharaj A, Anyaneji UJ, Moir M, Van Wyk S, San JE, Tshiabuila D, Tegally H, Wilkinson E, de Oliveira T
hCoV-19/SouthAfrica/CERI-KRISP-K039924/2022	EPI_ISL_12426972	National Health Laboratory Services	CERI, Centre for Epidemic Response and Innovation, Stellenbosch University and KRISP, KZN Research Innovation and Sequencing Platform, UKZN.	Tongai Maponga, Shannon Wilson, Mathilda Claassen, Tania Stander, Gert van Zyl, Wolfgang Preiser, Giandhari J, Pillay S, Naidoo Y, Naicker D, Maharaj A, Anyaneji UJ, Moir M, Van Wyk S, San JE, Tshiabuila D, Tegally H, Wilkinson E, de Oliveira T
hCoV-19/SouthAfrica/CERI-KRISP-K039932/2022	EPI_ISL_12426979	National Health Laboratory Services	CERI, Centre for Epidemic Response and Innovation, Stellenbosch University and KRISP, KZN Research Innovation and Sequencing Platform, UKZN.	Tongai Maponga, Shannon Wilson, Mathilda Claassen, Tania Stander, Gert van Zyl, Wolfgang Preiser, Giandhari J, Pillay S, Naidoo Y, Naicker D, Maharaj A, Anyaneji UJ, Moir M, Van Wyk S, San JE, Tshiabuila D, Tegally H, Wilkinson E, de Oliveira T
hCoV-19/SouthAfrica/CERI-KRISP-K039943/2022	EPI_ISL_12426985	National Health Laboratory Services	CERI, Centre for Epidemic Response and Innovation, Stellenbosch University and KRISP, KZN Research Innovation and Sequencing Platform, UKZN.	Tongai Maponga, Shannon Wilson, Mathilda Claassen, Tania Stander, Gert van Zyl, Wolfgang Preiser, Giandhari J, Pillay S, Naidoo Y, Naicker D, Maharaj A, Anyaneji UJ, Moir M, Van Wyk S, San JE, Tshiabuila D, Tegally H, Wilkinson E, de Oliveira T
hCoV-19/SouthAfrica/NCV1119/2022	EPI_ISL_12474407	National Health Laboratory Services, Virology	National Health Laboratory Services, Virology	Kathleen Subramoney, Nkhensani Mtileni, Ashlyn S. C. Davis, Florette K. Treurnicht
hCoV-19/SouthAfrica/NCV1125/2022	EPI_ISL_12474412	National Health Laboratory Services, Virology	National Health Laboratory Services, Virology	Kathleen Subramoney, Nkhensani Mtileni, Ashlyn S. C. Davis, Florette K. Treurnicht
hCoV-19/SouthAfrica/NCV1132/2022	EPI_ISL_12474418	National Health Laboratory Services, Virology	National Health Laboratory Services, Virology	Kathleen Subramoney, Nkhensani Mtileni, Ashlyn S. C. Davis, Florette K. Treurnicht
hCoV-19/SouthAfrica/NCV1133/2022	EPI_ISL_12474419	National Health Laboratory Services, Virology	National Health Laboratory Services, Virology	Kathleen Subramoney, Nkhensani Mtileni, Ashlyn S. C. Davis, Florette K. Treurnicht
hCoV-19/SouthAfrica/NCV1135/2022	EPI_ISL_12474421	National Health Laboratory Services, Virology	National Health Laboratory Services, Virology	Kathleen Subramoney, Nkhensani Mtileni, Ashlyn S. C. Davis, Florette K. Treurnicht
hCoV-19/SouthAfrica/NCV1140/2022	EPI_ISL_12474426	National Health Laboratory Services, Virology	National Health Laboratory Services, Virology	Kathleen Subramoney, Nkhensani Mtileni, Ashlyn S. C. Davis, Florette K. Treurnicht
hCoV-19/SouthAfrica/NCV1142/2022	EPI_ISL_12474427	National Health Laboratory Services, Virology	National Health Laboratory Services, Virology	Kathleen Subramoney, Nkhensani Mtileni, Ashlyn S. C. Davis, Florette K. Treurnicht
hCoV-19/SouthAfrica/NCV1148/2022	EPI_ISL_12474432	National Health Laboratory Services, Virology	National Health Laboratory Services, Virology	Kathleen Subramoney, Nkhensani Mtileni, Ashlyn S. C. Davis, Florette K. Treurnicht
hCoV-19/SouthAfrica/NCV1151/2022	EPI_ISL_12474435	National Health Laboratory Services, Virology	National Health Laboratory Services, Virology	Kathleen Subramoney, Nkhensani Mtileni, Ashlyn S. C. Davis, Florette K. Treurnicht
hCoV-19/SouthAfrica/NCV1156/2022	EPI_ISL_12474440	National Health Laboratory Services, Virology	National Health Laboratory Services, Virology	Kathleen Subramoney, Nkhensani Mtileni, Ashlyn S. C. Davis, Florette K. Treurnicht
hCoV-19/SouthAfrica/NCV1157/2022	EPI_ISL_12474441	National Health Laboratory Services, Virology	National Health Laboratory Services, Virology	Kathleen Subramoney, Nkhensani Mtileni, Ashlyn S. C. Davis, Florette K. Treurnicht
hCoV-19/SouthAfrica/NCV1158/2022	EPI_ISL_12474442	National Health Laboratory Services, Virology	National Health Laboratory Services, Virology	Kathleen Subramoney, Nkhensani Mtileni, Ashlyn S. C. Davis, Florette K. Treurnicht
hCoV-19/SouthAfrica/NCV1160/2022	EPI_ISL_12474444	National Health Laboratory Services, Virology	National Health Laboratory Services, Virology	Kathleen Subramoney, Nkhensani Mtileni, Ashlyn S. C. Davis, Florette K. Treurnicht
hCoV-19/SouthAfrica/NCV1165/2022	EPI_ISL_12474449	National Health Laboratory Services, Virology	National Health Laboratory Services, Virology	Kathleen Subramoney, Nkhensani Mtileni, Ashlyn S. C. Davis, Florette K. Treurnicht
hCoV-19/SouthAfrica/NICD-N39441/2022	EPI_ISL_12476992	AMPATH	National Institute for Communicable Diseases of the National Health Laboratory Service	Amoako DG, Everatt J, Kekana D, Scheepers C, Mohale T, Ntuli N, Mahlangu B, Mnguni A, Ismail A, Bhiman JN, Wolter N
hCoV-19/SouthAfrica/NICD-N39443/2022	EPI_ISL_12476993	AMPATH	National Institute for Communicable Diseases of the National Health Laboratory Service	Amoako DG, Everatt J, Kekana D, Scheepers C, Mohale T, Ntuli N, Mahlangu B, Mnguni A, Ismail A, Bhiman JN, Wolter N
hCoV-19/SouthAfrica/NICD-N39447/2022	EPI_ISL_12476995	AMPATH	National Institute for Communicable Diseases of the National Health Laboratory Service	Amoako DG, Everatt J, Kekana D, Scheepers C, Mohale T, Ntuli N, Mahlangu B, Mnguni A, Ismail A, Bhiman JN, Wolter N
hCoV-19/SouthAfrica/NICD-N39461/2022	EPI_ISL_12477007	AMPATH	National Institute for Communicable Diseases of the National Health Laboratory Service	Amoako DG, Everatt J, Kekana D, Scheepers C, Mohale T, Ntuli N, Mahlangu B, Mnguni A, Ismail A, Bhiman JN, Wolter N
hCoV-19/SouthAfrica/NICD-N39464/2022	EPI_ISL_12477010	AMPATH	National Institute for Communicable Diseases of the National Health Laboratory Service	Amoako DG, Everatt J, Kekana D, Scheepers C, Mohale T, Ntuli N, Mahlangu B, Mnguni A, Ismail A, Bhiman JN, Wolter N
hCoV-19/SouthAfrica/NICD-N39494/2022	EPI_ISL_12477027	AMPATH	National Institute for Communicable Diseases of the National Health Laboratory Service	Amoako DG, Everatt J, Kekana D, Scheepers C, Mohale T, Ntuli N, Mahlangu B, Mnguni A, Ismail A, Bhiman JN, Wolter N
hCoV-19/SouthAfrica/NICD-N39507/2022	EPI_ISL_12477035	AMPATH	National Institute for Communicable Diseases of the National Health Laboratory Service	Amoako DG, Everatt J, Kekana D, Scheepers C, Mohale T, Ntuli N, Mahlangu B, Mnguni A, Ismail A, Bhiman JN, Wolter N
hCoV-19/SouthAfrica/NICD-N39508/2022	EPI_ISL_12477036	AMPATH	National Institute for Communicable Diseases of the National Health Laboratory Service	Amoako DG, Everatt J, Kekana D, Scheepers C, Mohale T, Ntuli N, Mahlangu B, Mnguni A, Ismail A, Bhiman JN, Wolter N
hCoV-19/SouthAfrica/NICD-N39511/2022	EPI_ISL_12477039	AMPATH	National Institute for Communicable Diseases of the National Health Laboratory Service	Amoako DG, Everatt J, Kekana D, Scheepers C, Mohale T, Ntuli N, Mahlangu B, Mnguni A, Ismail A, Bhiman JN, Wolter N
hCoV-19/SouthAfrica/NICD-N39514/2022	EPI_ISL_12477040	AMPATH	National Institute for Communicable Diseases of the National Health Laboratory Service	Amoako DG, Everatt J, Kekana D, Scheepers C, Mohale T, Ntuli N, Mahlangu B, Mnguni A, Ismail A, Bhiman JN, Wolter N
hCoV-19/SouthAfrica/NICD-N39515/2022	EPI_ISL_12477041	AMPATH	National Institute for Communicable Diseases of the National Health Laboratory Service	Amoako DG, Everatt J, Kekana D, Scheepers C, Mohale T, Ntuli N, Mahlangu B, Mnguni A, Ismail A, Bhiman JN, Wolter N
hCoV-19/SouthAfrica/NICD-N39517/2022	EPI_ISL_12477043	AMPATH	National Institute for Communicable Diseases of the National Health Laboratory Service	Amoako DG, Everatt J, Kekana D, Scheepers C, Mohale T, Ntuli N, Mahlangu B, Mnguni A, Ismail A, Bhiman JN, Wolter N
hCoV-19/SouthAfrica/CERI-KRISP-K040311/2022	EPI_ISL_12558812	ZARV/NHLS,¬¨‚Ä†Department Medical Virology,¬¨‚Ä†University of Pretoria	CERI, Centre for Epidemic Response and Innovation, Stellenbosch University and KRISP, KZN Research Innovation and Sequencing Platform, UKZN.	Marietjie Venter, Adriano Mendes, Cailtin Maclntyre, Michaela Davids, Georginah Chiloane, Giandhari J, Pillay S, Naidoo Y, Naicker D, Maharaj A, Anyaneji UJ, Sanko TJ, Moir M, Van Wyk S, San JE, Tshiabuila D, Tegally H, Wilkinson E, de Oliveira T
hCoV-19/SouthAfrica/CERI-KRISP-K040312/2022	EPI_ISL_12558813	ZARV/NHLS,¬¨‚Ä†Department Medical Virology,¬¨‚Ä†University of Pretoria	CERI, Centre for Epidemic Response and Innovation, Stellenbosch University and KRISP, KZN Research Innovation and Sequencing Platform, UKZN.	Marietjie Venter, Adriano Mendes, Cailtin Maclntyre, Michaela Davids, Georginah Chiloane, Giandhari J, Pillay S, Naidoo Y, Naicker D, Maharaj A, Anyaneji UJ, Sanko TJ, Moir M, Van Wyk S, San JE, Tshiabuila D, Tegally H, Wilkinson E, de Oliveira T
hCoV-19/SouthAfrica/CERI-KRISP-K040313/2022	EPI_ISL_12558814	ZARV/NHLS,¬¨‚Ä†Department Medical Virology,¬¨‚Ä†University of Pretoria	CERI, Centre for Epidemic Response and Innovation, Stellenbosch University and KRISP, KZN Research Innovation and Sequencing Platform, UKZN.	Marietjie Venter, Adriano Mendes, Cailtin Maclntyre, Michaela Davids, Georginah Chiloane, Giandhari J, Pillay S, Naidoo Y, Naicker D, Maharaj A, Anyaneji UJ, Sanko TJ, Moir M, Van Wyk S, San JE, Tshiabuila D, Tegally H, Wilkinson E, de Oliveira T
hCoV-19/SouthAfrica/CERI-KRISP-K040314/2022	EPI_ISL_12558815	ZARV/NHLS,¬¨‚Ä†Department Medical Virology,¬¨‚Ä†University of Pretoria	CERI, Centre for Epidemic Response and Innovation, Stellenbosch University and KRISP, KZN Research Innovation and Sequencing Platform, UKZN.	Marietjie Venter, Adriano Mendes, Cailtin Maclntyre, Michaela Davids, Georginah Chiloane, Giandhari J, Pillay S, Naidoo Y, Naicker D, Maharaj A, Anyaneji UJ, Sanko TJ, Moir M, Van Wyk S, San JE, Tshiabuila D, Tegally H, Wilkinson E, de Oliveira T
hCoV-19/SouthAfrica/CERI-KRISP-K040315/2022	EPI_ISL_12558816	ZARV/NHLS,¬¨‚Ä†Department Medical Virology,¬¨‚Ä†University of Pretoria	CERI, Centre for Epidemic Response and Innovation, Stellenbosch University and KRISP, KZN Research Innovation and Sequencing Platform, UKZN.	Marietjie Venter, Adriano Mendes, Cailtin Maclntyre, Michaela Davids, Georginah Chiloane, Giandhari J, Pillay S, Naidoo Y, Naicker D, Maharaj A, Anyaneji UJ, Sanko TJ, Moir M, Van Wyk S, San JE, Tshiabuila D, Tegally H, Wilkinson E, de Oliveira T
hCoV-19/SouthAfrica/CERI-KRISP-K040316/2022	EPI_ISL_12558817	ZARV/NHLS,¬¨‚Ä†Department Medical Virology,¬¨‚Ä†University of Pretoria	CERI, Centre for Epidemic Response and Innovation, Stellenbosch University and KRISP, KZN Research Innovation and Sequencing Platform, UKZN.	Marietjie Venter, Adriano Mendes, Cailtin Maclntyre, Michaela Davids, Georginah Chiloane, Giandhari J, Pillay S, Naidoo Y, Naicker D, Maharaj A, Anyaneji UJ, Sanko TJ, Moir M, Van Wyk S, San JE, Tshiabuila D, Tegally H, Wilkinson E, de Oliveira T
hCoV-19/SouthAfrica/CERI-KRISP-K040317/2022	EPI_ISL_12558818	ZARV/NHLS,¬¨‚Ä†Department Medical Virology,¬¨‚Ä†University of Pretoria	CERI, Centre for Epidemic Response and Innovation, Stellenbosch University and KRISP, KZN Research Innovation and Sequencing Platform, UKZN.	Marietjie Venter, Adriano Mendes, Cailtin Maclntyre, Michaela Davids, Georginah Chiloane, Giandhari J, Pillay S, Naidoo Y, Naicker D, Maharaj A, Anyaneji UJ, Sanko TJ, Moir M, Van Wyk S, San JE, Tshiabuila D, Tegally H, Wilkinson E, de Oliveira T
hCoV-19/SouthAfrica/CERI-KRISP-K040318/2022	EPI_ISL_12558819	ZARV/NHLS,¬¨‚Ä†Department Medical Virology,¬¨‚Ä†University of Pretoria	CERI, Centre for Epidemic Response and Innovation, Stellenbosch University and KRISP, KZN Research Innovation and Sequencing Platform, UKZN.	Marietjie Venter, Adriano Mendes, Cailtin Maclntyre, Michaela Davids, Georginah Chiloane, Giandhari J, Pillay S, Naidoo Y, Naicker D, Maharaj A, Anyaneji UJ, Sanko TJ, Moir M, Van Wyk S, San JE, Tshiabuila D, Tegally H, Wilkinson E, de Oliveira T
hCoV-19/SouthAfrica/CERI-KRISP-K040321/2022	EPI_ISL_12558820	ZARV/NHLS,¬¨‚Ä†Department Medical Virology,¬¨‚Ä†University of Pretoria	CERI, Centre for Epidemic Response and Innovation, Stellenbosch University and KRISP, KZN Research Innovation and Sequencing Platform, UKZN.	Marietjie Venter, Adriano Mendes, Cailtin Maclntyre, Michaela Davids, Georginah Chiloane, Giandhari J, Pillay S, Naidoo Y, Naicker D, Maharaj A, Anyaneji UJ, Sanko TJ, Moir M, Van Wyk S, San JE, Tshiabuila D, Tegally H, Wilkinson E, de Oliveira T
hCoV-19/SouthAfrica/NICD-N39352/2022	EPI_ISL_12307697	AMPATH	National Institute for Communicable Diseases of the National Health Laboratory Service	Amoako DG, Everatt J, Scheepers C, Mohale T, Ntuli N, Mahlangu B, Mnguni A, Ismail A, Bhiman JN
hCoV-19/SouthAfrica/NICD-N39354/2022	EPI_ISL_12307699	AMPATH	National Institute for Communicable Diseases of the National Health Laboratory Service	Amoako DG, Everatt J, Scheepers C, Mohale T, Ntuli N, Mahlangu B, Mnguni A, Ismail A, Bhiman JN
hCoV-19/SouthAfrica/NICD-N39355/2022	EPI_ISL_12307700	AMPATH	National Institute for Communicable Diseases of the National Health Laboratory Service	Amoako DG, Everatt J, Scheepers C, Mohale T, Ntuli N, Mahlangu B, Mnguni A, Ismail A, Bhiman JN
hCoV-19/SouthAfrica/NICD-N39363/2022	EPI_ISL_12307707	AMPATH	National Institute for Communicable Diseases of the National Health Laboratory Service	Amoako DG, Everatt J, Scheepers C, Mohale T, Ntuli N, Mahlangu B, Mnguni A, Ismail A, Bhiman JN
hCoV-19/SouthAfrica/NICD-N39366/2022	EPI_ISL_12307709	AMPATH	National Institute for Communicable Diseases of the National Health Laboratory Service	Amoako DG, Everatt J, Scheepers C, Mohale T, Ntuli N, Mahlangu B, Mnguni A, Ismail A, Bhiman JN
hCoV-19/SouthAfrica/NICD-N39372/2022	EPI_ISL_12307711	AMPATH	National Institute for Communicable Diseases of the National Health Laboratory Service	Amoako DG, Everatt J, Scheepers C, Mohale T, Ntuli N, Mahlangu B, Mnguni A, Ismail A, Bhiman JN
hCoV-19/SouthAfrica/NICD-N39374/2022	EPI_ISL_12307712	AMPATH	National Institute for Communicable Diseases of the National Health Laboratory Service	Amoako DG, Everatt J, Scheepers C, Mohale T, Ntuli N, Mahlangu B, Mnguni A, Ismail A, Bhiman JN
hCoV-19/SouthAfrica/NICD-N39375/2022	EPI_ISL_12307713	AMPATH	National Institute for Communicable Diseases of the National Health Laboratory Service	Amoako DG, Everatt J, Scheepers C, Mohale T, Ntuli N, Mahlangu B, Mnguni A, Ismail A, Bhiman JN
hCoV-19/SouthAfrica/NICD-N39376/2022	EPI_ISL_12307714	AMPATH	National Institute for Communicable Diseases of the National Health Laboratory Service	Amoako DG, Everatt J, Scheepers C, Mohale T, Ntuli N, Mahlangu B, Mnguni A, Ismail A, Bhiman JN
hCoV-19/SouthAfrica/NICD-N39380/2022	EPI_ISL_12307715	AMPATH	National Institute for Communicable Diseases of the National Health Laboratory Service	Amoako DG, Everatt J, Scheepers C, Mohale T, Ntuli N, Mahlangu B, Mnguni A, Ismail A, Bhiman JN
hCoV-19/SouthAfrica/NICD-N39385/2022	EPI_ISL_12307719	AMPATH	National Institute for Communicable Diseases of the National Health Laboratory Service	Amoako DG, Everatt J, Scheepers C, Mohale T, Ntuli N, Mahlangu B, Mnguni A, Ismail A, Bhiman JN
hCoV-19/SouthAfrica/NICD-N39389/2022	EPI_ISL_12307723	AMPATH	National Institute for Communicable Diseases of the National Health Laboratory Service	Amoako DG, Everatt J, Scheepers C, Mohale T, Ntuli N, Mahlangu B, Mnguni A, Ismail A, Bhiman JN
hCoV-19/SouthAfrica/CERI-KRISP-K039984/2022	EPI_ISL_12278951	National Health Laboratory Services	CERI, Centre for Epidemic Response and Innovation, Stellenbosch University and KRISP, KZN Research Innovation and Sequencing Platform, UKZN.	Tongai Maponga, Shannon Wilson, Mathilda Claassen, Tania Stander, Gert van Zyl, Wolfgang Preiser, Giandhari J, Pillay S, Naidoo Y, Naicker D, Maharaj A, Anyaneji UJ, Sanko TJ, Moir M, Van Wyk S, San JE, Tshiabuila D, Tegally H, Wilkinson E, de Oliveira T
hCoV-19/SouthAfrica/CERI-KRISP-K039987/2022	EPI_ISL_12278952	National Health Laboratory Services	CERI, Centre for Epidemic Response and Innovation, Stellenbosch University and KRISP, KZN Research Innovation and Sequencing Platform, UKZN.	Tongai Maponga, Shannon Wilson, Mathilda Claassen, Tania Stander, Gert van Zyl, Wolfgang Preiser, Giandhari J, Pillay S, Naidoo Y, Naicker D, Maharaj A, Anyaneji UJ, Sanko TJ, Moir M, Van Wyk S, San JE, Tshiabuila D, Tegally H, Wilkinson E, de Oliveira T
hCoV-19/SouthAfrica/CERI-KRISP-K039988/2022	EPI_ISL_12278953	National Health Laboratory Services	CERI, Centre for Epidemic Response and Innovation, Stellenbosch University and KRISP, KZN Research Innovation and Sequencing Platform, UKZN.	Tongai Maponga, Shannon Wilson, Mathilda Claassen, Tania Stander, Gert van Zyl, Wolfgang Preiser, Giandhari J, Pillay S, Naidoo Y, Naicker D, Maharaj A, Anyaneji UJ, Sanko TJ, Moir M, Van Wyk S, San JE, Tshiabuila D, Tegally H, Wilkinson E, de Oliveira T
hCoV-19/SouthAfrica/CERI-KRISP-K039989/2022	EPI_ISL_12278954	National Health Laboratory Services	CERI, Centre for Epidemic Response and Innovation, Stellenbosch University and KRISP, KZN Research Innovation and Sequencing Platform, UKZN.	Tongai Maponga, Shannon Wilson, Mathilda Claassen, Tania Stander, Gert van Zyl, Wolfgang Preiser, Giandhari J, Pillay S, Naidoo Y, Naicker D, Maharaj A, Anyaneji UJ, Sanko TJ, Moir M, Van Wyk S, San JE, Tshiabuila D, Tegally H, Wilkinson E, de Oliveira T
hCoV-19/SouthAfrica/CERI-KRISP-K039982/2022	EPI_ISL_12278950	National Health Laboratory Services	CERI, Centre for Epidemic Response and Innovation, Stellenbosch University and KRISP, KZN Research Innovation and Sequencing Platform, UKZN.	Tongai Maponga, Shannon Wilson, Mathilda Claassen, Tania Stander, Gert van Zyl, Wolfgang Preiser, Giandhari J, Pillay S, Naidoo Y, Naicker D, Maharaj A, Anyaneji UJ, Sanko TJ, Moir M, Van Wyk S, San JE, Tshiabuila D, Tegally H, Wilkinson E, de Oliveira T
hCoV-19/SouthAfrica/NICD-N39228/2022	EPI_ISL_12401060	AMPATH	National Institute for Communicable Diseases of the National Health Laboratory Service	Amoako DG, Everatt J, Kekana D, Scheepers C, Mohale T, Ntuli N, Mahlangu B, Mnguni A, Ismail A, Bhiman JN, Wolter N
hCoV-19/SouthAfrica/NICD-N39234/2022	EPI_ISL_12401061	AMPATH	National Institute for Communicable Diseases of the National Health Laboratory Service	Amoako DG, Everatt J, Kekana D, Scheepers C, Mohale T, Ntuli N, Mahlangu B, Mnguni A, Ismail A, Bhiman JN, Wolter N
hCoV-19/SouthAfrica/NICD-N39236/2022	EPI_ISL_12401062	AMPATH	National Institute for Communicable Diseases of the National Health Laboratory Service	Amoako DG, Everatt J, Kekana D, Scheepers C, Mohale T, Ntuli N, Mahlangu B, Mnguni A, Ismail A, Bhiman JN, Wolter N
hCoV-19/SouthAfrica/NICD-N39237/2022	EPI_ISL_12401063	AMPATH	National Institute for Communicable Diseases of the National Health Laboratory Service	Amoako DG, Everatt J, Kekana D, Scheepers C, Mohale T, Ntuli N, Mahlangu B, Mnguni A, Ismail A, Bhiman JN, Wolter N
hCoV-19/SouthAfrica/NICD-N39239/2022	EPI_ISL_12401064	AMPATH	National Institute for Communicable Diseases of the National Health Laboratory Service	Amoako DG, Everatt J, Kekana D, Scheepers C, Mohale T, Ntuli N, Mahlangu B, Mnguni A, Ismail A, Bhiman JN, Wolter N
hCoV-19/SouthAfrica/NICD-N39240/2022	EPI_ISL_12401065	AMPATH	National Institute for Communicable Diseases of the National Health Laboratory Service	Amoako DG, Everatt J, Kekana D, Scheepers C, Mohale T, Ntuli N, Mahlangu B, Mnguni A, Ismail A, Bhiman JN, Wolter N
hCoV-19/SouthAfrica/NICD-N39241/2022	EPI_ISL_12401066	AMPATH	National Institute for Communicable Diseases of the National Health Laboratory Service	Amoako DG, Everatt J, Kekana D, Scheepers C, Mohale T, Ntuli N, Mahlangu B, Mnguni A, Ismail A, Bhiman JN, Wolter N
hCoV-19/SouthAfrica/NICD-N39242/2022	EPI_ISL_12401067	AMPATH	National Institute for Communicable Diseases of the National Health Laboratory Service	Amoako DG, Everatt J, Kekana D, Scheepers C, Mohale T, Ntuli N, Mahlangu B, Mnguni A, Ismail A, Bhiman JN, Wolter N
hCoV-19/SouthAfrica/NICD-N39244/2022	EPI_ISL_12401068	AMPATH	National Institute for Communicable Diseases of the National Health Laboratory Service	Amoako DG, Everatt J, Kekana D, Scheepers C, Mohale T, Ntuli N, Mahlangu B, Mnguni A, Ismail A, Bhiman JN, Wolter N
hCoV-19/SouthAfrica/NICD-N39245/2022	EPI_ISL_12401069	AMPATH	National Institute for Communicable Diseases of the National Health Laboratory Service	Amoako DG, Everatt J, Kekana D, Scheepers C, Mohale T, Ntuli N, Mahlangu B, Mnguni A, Ismail A, Bhiman JN, Wolter N
hCoV-19/SouthAfrica/NICD-N39247/2022	EPI_ISL_12401070	AMPATH	National Institute for Communicable Diseases of the National Health Laboratory Service	Amoako DG, Everatt J, Kekana D, Scheepers C, Mohale T, Ntuli N, Mahlangu B, Mnguni A, Ismail A, Bhiman JN, Wolter N
hCoV-19/SouthAfrica/NICD-N39248/2022	EPI_ISL_12401071	AMPATH	National Institute for Communicable Diseases of the National Health Laboratory Service	Amoako DG, Everatt J, Kekana D, Scheepers C, Mohale T, Ntuli N, Mahlangu B, Mnguni A, Ismail A, Bhiman JN, Wolter N
hCoV-19/SouthAfrica/NICD-N39249/2022	EPI_ISL_12401072	AMPATH	National Institute for Communicable Diseases of the National Health Laboratory Service	Amoako DG, Everatt J, Kekana D, Scheepers C, Mohale T, Ntuli N, Mahlangu B, Mnguni A, Ismail A, Bhiman JN, Wolter N
hCoV-19/SouthAfrica/NICD-N39250/2022	EPI_ISL_12401073	AMPATH	National Institute for Communicable Diseases of the National Health Laboratory Service	Amoako DG, Everatt J, Kekana D, Scheepers C, Mohale T, Ntuli N, Mahlangu B, Mnguni A, Ismail A, Bhiman JN, Wolter N
hCoV-19/SouthAfrica/NICD-N39252/2022	EPI_ISL_12401074	AMPATH	National Institute for Communicable Diseases of the National Health Laboratory Service	Amoako DG, Everatt J, Kekana D, Scheepers C, Mohale T, Ntuli N, Mahlangu B, Mnguni A, Ismail A, Bhiman JN, Wolter N
hCoV-19/SouthAfrica/NICD-N39253/2022	EPI_ISL_12401076	AMPATH	National Institute for Communicable Diseases of the National Health Laboratory Service	Amoako DG, Everatt J, Kekana D, Scheepers C, Mohale T, Ntuli N, Mahlangu B, Mnguni A, Ismail A, Bhiman JN, Wolter N
hCoV-19/SouthAfrica/NICD-N39254/2022	EPI_ISL_12401077	AMPATH	National Institute for Communicable Diseases of the National Health Laboratory Service	Amoako DG, Everatt J, Kekana D, Scheepers C, Mohale T, Ntuli N, Mahlangu B, Mnguni A, Ismail A, Bhiman JN, Wolter N
hCoV-19/SouthAfrica/NICD-N39255/2022	EPI_ISL_12401078	AMPATH	National Institute for Communicable Diseases of the National Health Laboratory Service	Amoako DG, Everatt J, Kekana D, Scheepers C, Mohale T, Ntuli N, Mahlangu B, Mnguni A, Ismail A, Bhiman JN, Wolter N
hCoV-19/SouthAfrica/NICD-N39257/2022	EPI_ISL_12401079	AMPATH	National Institute for Communicable Diseases of the National Health Laboratory Service	Amoako DG, Everatt J, Kekana D, Scheepers C, Mohale T, Ntuli N, Mahlangu B, Mnguni A, Ismail A, Bhiman JN, Wolter N
hCoV-19/SouthAfrica/NICD-N39260/2022	EPI_ISL_12401080	AMPATH	National Institute for Communicable Diseases of the National Health Laboratory Service	Amoako DG, Everatt J, Kekana D, Scheepers C, Mohale T, Ntuli N, Mahlangu B, Mnguni A, Ismail A, Bhiman JN, Wolter N
hCoV-19/SouthAfrica/NICD-N39261/2022	EPI_ISL_12401081	AMPATH	National Institute for Communicable Diseases of the National Health Laboratory Service	Amoako DG, Everatt J, Kekana D, Scheepers C, Mohale T, Ntuli N, Mahlangu B, Mnguni A, Ismail A, Bhiman JN, Wolter N
hCoV-19/SouthAfrica/NICD-N39262/2022	EPI_ISL_12401082	AMPATH	National Institute for Communicable Diseases of the National Health Laboratory Service	Amoako DG, Everatt J, Kekana D, Scheepers C, Mohale T, Ntuli N, Mahlangu B, Mnguni A, Ismail A, Bhiman JN, Wolter N
hCoV-19/SouthAfrica/NICD-N39263/2022	EPI_ISL_12401083	AMPATH	National Institute for Communicable Diseases of the National Health Laboratory Service	Amoako DG, Everatt J, Kekana D, Scheepers C, Mohale T, Ntuli N, Mahlangu B, Mnguni A, Ismail A, Bhiman JN, Wolter N
hCoV-19/SouthAfrica/NICD-N39264/2022	EPI_ISL_12401084	AMPATH	National Institute for Communicable Diseases of the National Health Laboratory Service	Amoako DG, Everatt J, Kekana D, Scheepers C, Mohale T, Ntuli N, Mahlangu B, Mnguni A, Ismail A, Bhiman JN, Wolter N
hCoV-19/SouthAfrica/NICD-N39265/2022	EPI_ISL_12401085	AMPATH	National Institute for Communicable Diseases of the National Health Laboratory Service	Amoako DG, Everatt J, Kekana D, Scheepers C, Mohale T, Ntuli N, Mahlangu B, Mnguni A, Ismail A, Bhiman JN, Wolter N
hCoV-19/SouthAfrica/NICD-N39266/2022	EPI_ISL_12401086	AMPATH	National Institute for Communicable Diseases of the National Health Laboratory Service	Amoako DG, Everatt J, Kekana D, Scheepers C, Mohale T, Ntuli N, Mahlangu B, Mnguni A, Ismail A, Bhiman JN, Wolter N
hCoV-19/SouthAfrica/NICD-N39268/2022	EPI_ISL_12401087	AMPATH	National Institute for Communicable Diseases of the National Health Laboratory Service	Amoako DG, Everatt J, Kekana D, Scheepers C, Mohale T, Ntuli N, Mahlangu B, Mnguni A, Ismail A, Bhiman JN, Wolter N
hCoV-19/SouthAfrica/NICD-N39271/2022	EPI_ISL_12401088	AMPATH	National Institute for Communicable Diseases of the National Health Laboratory Service	Amoako DG, Everatt J, Kekana D, Scheepers C, Mohale T, Ntuli N, Mahlangu B, Mnguni A, Ismail A, Bhiman JN, Wolter N
hCoV-19/SouthAfrica/NICD-N39402/2022	EPI_ISL_12401131	AMPATH	National Institute for Communicable Diseases of the National Health Laboratory Service	Amoako DG, Everatt J, Kekana D, Scheepers C, Mohale T, Ntuli N, Mahlangu B, Mnguni A, Ismail A, Bhiman JN, Wolter N
hCoV-19/SouthAfrica/NICD-N39420/2022	EPI_ISL_12401148	AMPATH	National Institute for Communicable Diseases of the National Health Laboratory Service	Amoako DG, Everatt J, Kekana D, Scheepers C, Mohale T, Ntuli N, Mahlangu B, Mnguni A, Ismail A, Bhiman JN, Wolter N
hCoV-19/SouthAfrica/NICD-N39423/2022	EPI_ISL_12401151	AMPATH	National Institute for Communicable Diseases of the National Health Laboratory Service	Amoako DG, Everatt J, Kekana D, Scheepers C, Mohale T, Ntuli N, Mahlangu B, Mnguni A, Ismail A, Bhiman JN, Wolter N
hCoV-19/SouthAfrica/NICD-N39436/2022	EPI_ISL_12401158	AMPATH	National Institute for Communicable Diseases of the National Health Laboratory Service	Amoako DG, Everatt J, Kekana D, Scheepers C, Mohale T, Ntuli N, Mahlangu B, Mnguni A, Ismail A, Bhiman JN, Wolter N
hCoV-19/SouthAfrica/CERI-KRISP-K039868/2022	EPI_ISL_12426920	National Health Laboratory Services	CERI, Centre for Epidemic Response and Innovation, Stellenbosch University and KRISP, KZN Research Innovation and Sequencing Platform, UKZN.	Tongai Maponga, Shannon Wilson, Mathilda Claassen, Tania Stander, Gert van Zyl, Wolfgang Preiser, Giandhari J, Pillay S, Naidoo Y, Naicker D, Maharaj A, Anyaneji UJ, Moir M, Van Wyk S, San JE, Tshiabuila D, Tegally H, Wilkinson E, de Oliveira T
hCoV-19/SouthAfrica/CERI-KRISP-K039869/2022	EPI_ISL_12426921	National Health Laboratory Services	CERI, Centre for Epidemic Response and Innovation, Stellenbosch University and KRISP, KZN Research Innovation and Sequencing Platform, UKZN.	Tongai Maponga, Shannon Wilson, Mathilda Claassen, Tania Stander, Gert van Zyl, Wolfgang Preiser, Giandhari J, Pillay S, Naidoo Y, Naicker D, Maharaj A, Anyaneji UJ, Moir M, Van Wyk S, San JE, Tshiabuila D, Tegally H, Wilkinson E, de Oliveira T
hCoV-19/SouthAfrica/CERI-KRISP-K039874/2022	EPI_ISL_12426926	National Health Laboratory Services	CERI, Centre for Epidemic Response and Innovation, Stellenbosch University and KRISP, KZN Research Innovation and Sequencing Platform, UKZN.	Tongai Maponga, Shannon Wilson, Mathilda Claassen, Tania Stander, Gert van Zyl, Wolfgang Preiser, Giandhari J, Pillay S, Naidoo Y, Naicker D, Maharaj A, Anyaneji UJ, Moir M, Van Wyk S, San JE, Tshiabuila D, Tegally H, Wilkinson E, de Oliveira T
hCoV-19/SouthAfrica/CERI-KRISP-K039877/2022	EPI_ISL_12426928	National Health Laboratory Services	CERI, Centre for Epidemic Response and Innovation, Stellenbosch University and KRISP, KZN Research Innovation and Sequencing Platform, UKZN.	Tongai Maponga, Shannon Wilson, Mathilda Claassen, Tania Stander, Gert van Zyl, Wolfgang Preiser, Giandhari J, Pillay S, Naidoo Y, Naicker D, Maharaj A, Anyaneji UJ, Moir M, Van Wyk S, San JE, Tshiabuila D, Tegally H, Wilkinson E, de Oliveira T
hCoV-19/SouthAfrica/CERI-KRISP-K039882/2022	EPI_ISL_12426932	National Health Laboratory Services	CERI, Centre for Epidemic Response and Innovation, Stellenbosch University and KRISP, KZN Research Innovation and Sequencing Platform, UKZN.	Tongai Maponga, Shannon Wilson, Mathilda Claassen, Tania Stander, Gert van Zyl, Wolfgang Preiser, Giandhari J, Pillay S, Naidoo Y, Naicker D, Maharaj A, Anyaneji UJ, Moir M, Van Wyk S, San JE, Tshiabuila D, Tegally H, Wilkinson E, de Oliveira T
hCoV-19/SouthAfrica/CERI-KRISP-K039883/2022	EPI_ISL_12426933	National Health Laboratory Services	CERI, Centre for Epidemic Response and Innovation, Stellenbosch University and KRISP, KZN Research Innovation and Sequencing Platform, UKZN.	Tongai Maponga, Shannon Wilson, Mathilda Claassen, Tania Stander, Gert van Zyl, Wolfgang Preiser, Giandhari J, Pillay S, Naidoo Y, Naicker D, Maharaj A, Anyaneji UJ, Moir M, Van Wyk S, San JE, Tshiabuila D, Tegally H, Wilkinson E, de Oliveira T
hCoV-19/SouthAfrica/CERI-KRISP-K039884/2022	EPI_ISL_12426934	National Health Laboratory Services	CERI, Centre for Epidemic Response and Innovation, Stellenbosch University and KRISP, KZN Research Innovation and Sequencing Platform, UKZN.	Tongai Maponga, Shannon Wilson, Mathilda Claassen, Tania Stander, Gert van Zyl, Wolfgang Preiser, Giandhari J, Pillay S, Naidoo Y, Naicker D, Maharaj A, Anyaneji UJ, Moir M, Van Wyk S, San JE, Tshiabuila D, Tegally H, Wilkinson E, de Oliveira T
hCoV-19/SouthAfrica/CERI-KRISP-K039890/2022	EPI_ISL_12426939	National Health Laboratory Services	CERI, Centre for Epidemic Response and Innovation, Stellenbosch University and KRISP, KZN Research Innovation and Sequencing Platform, UKZN.	Tongai Maponga, Shannon Wilson, Mathilda Claassen, Tania Stander, Gert van Zyl, Wolfgang Preiser, Giandhari J, Pillay S, Naidoo Y, Naicker D, Maharaj A, Anyaneji UJ, Moir M, Van Wyk S, San JE, Tshiabuila D, Tegally H, Wilkinson E, de Oliveira T
hCoV-19/SouthAfrica/CERI-KRISP-K039891/2022	EPI_ISL_12426940	National Health Laboratory Services	CERI, Centre for Epidemic Response and Innovation, Stellenbosch University and KRISP, KZN Research Innovation and Sequencing Platform, UKZN.	Tongai Maponga, Shannon Wilson, Mathilda Claassen, Tania Stander, Gert van Zyl, Wolfgang Preiser, Giandhari J, Pillay S, Naidoo Y, Naicker D, Maharaj A, Anyaneji UJ, Moir M, Van Wyk S, San JE, Tshiabuila D, Tegally H, Wilkinson E, de Oliveira T
hCoV-19/SouthAfrica/CERI-KRISP-K039892/2022	EPI_ISL_12426941	National Health Laboratory Services	CERI, Centre for Epidemic Response and Innovation, Stellenbosch University and KRISP, KZN Research Innovation and Sequencing Platform, UKZN.	Tongai Maponga, Shannon Wilson, Mathilda Claassen, Tania Stander, Gert van Zyl, Wolfgang Preiser, Giandhari J, Pillay S, Naidoo Y, Naicker D, Maharaj A, Anyaneji UJ, Moir M, Van Wyk S, San JE, Tshiabuila D, Tegally H, Wilkinson E, de Oliveira T
hCoV-19/SouthAfrica/CERI-KRISP-K039894/2022	EPI_ISL_12426943	National Health Laboratory Services	CERI, Centre for Epidemic Response and Innovation, Stellenbosch University and KRISP, KZN Research Innovation and Sequencing Platform, UKZN.	Tongai Maponga, Shannon Wilson, Mathilda Claassen, Tania Stander, Gert van Zyl, Wolfgang Preiser, Giandhari J, Pillay S, Naidoo Y, Naicker D, Maharaj A, Anyaneji UJ, Moir M, Van Wyk S, San JE, Tshiabuila D, Tegally H, Wilkinson E, de Oliveira T
hCoV-19/SouthAfrica/CERI-KRISP-K039895/2022	EPI_ISL_12426944	National Health Laboratory Services	CERI, Centre for Epidemic Response and Innovation, Stellenbosch University and KRISP, KZN Research Innovation and Sequencing Platform, UKZN.	Tongai Maponga, Shannon Wilson, Mathilda Claassen, Tania Stander, Gert van Zyl, Wolfgang Preiser, Giandhari J, Pillay S, Naidoo Y, Naicker D, Maharaj A, Anyaneji UJ, Moir M, Van Wyk S, San JE, Tshiabuila D, Tegally H, Wilkinson E, de Oliveira T
hCoV-19/SouthAfrica/CERI-KRISP-K039904/2022	EPI_ISL_12426953	National Health Laboratory Services	CERI, Centre for Epidemic Response and Innovation, Stellenbosch University and KRISP, KZN Research Innovation and Sequencing Platform, UKZN.	Tongai Maponga, Shannon Wilson, Mathilda Claassen, Tania Stander, Gert van Zyl, Wolfgang Preiser, Giandhari J, Pillay S, Naidoo Y, Naicker D, Maharaj A, Anyaneji UJ, Moir M, Van Wyk S, San JE, Tshiabuila D, Tegally H, Wilkinson E, de Oliveira T
hCoV-19/SouthAfrica/CERI-KRISP-K039910/2022	EPI_ISL_12426959	National Health Laboratory Services	CERI, Centre for Epidemic Response and Innovation, Stellenbosch University and KRISP, KZN Research Innovation and Sequencing Platform, UKZN.	Tongai Maponga, Shannon Wilson, Mathilda Claassen, Tania Stander, Gert van Zyl, Wolfgang Preiser, Giandhari J, Pillay S, Naidoo Y, Naicker D, Maharaj A, Anyaneji UJ, Moir M, Van Wyk S, San JE, Tshiabuila D, Tegally H, Wilkinson E, de Oliveira T
hCoV-19/SouthAfrica/CERI-KRISP-K039913/2022	EPI_ISL_12426961	National Health Laboratory Services	CERI, Centre for Epidemic Response and Innovation, Stellenbosch University and KRISP, KZN Research Innovation and Sequencing Platform, UKZN.	Tongai Maponga, Shannon Wilson, Mathilda Claassen, Tania Stander, Gert van Zyl, Wolfgang Preiser, Giandhari J, Pillay S, Naidoo Y, Naicker D, Maharaj A, Anyaneji UJ, Moir M, Van Wyk S, San JE, Tshiabuila D, Tegally H, Wilkinson E, de Oliveira T
hCoV-19/SouthAfrica/CERI-KRISP-K039915/2022	EPI_ISL_12426963	National Health Laboratory Services	CERI, Centre for Epidemic Response and Innovation, Stellenbosch University and KRISP, KZN Research Innovation and Sequencing Platform, UKZN.	Tongai Maponga, Shannon Wilson, Mathilda Claassen, Tania Stander, Gert van Zyl, Wolfgang Preiser, Giandhari J, Pillay S, Naidoo Y, Naicker D, Maharaj A, Anyaneji UJ, Moir M, Van Wyk S, San JE, Tshiabuila D, Tegally H, Wilkinson E, de Oliveira T
hCoV-19/SouthAfrica/CERI-KRISP-K039919/2022	EPI_ISL_12426967	National Health Laboratory Services	CERI, Centre for Epidemic Response and Innovation, Stellenbosch University and KRISP, KZN Research Innovation and Sequencing Platform, UKZN.	Tongai Maponga, Shannon Wilson, Mathilda Claassen, Tania Stander, Gert van Zyl, Wolfgang Preiser, Giandhari J, Pillay S, Naidoo Y, Naicker D, Maharaj A, Anyaneji UJ, Moir M, Van Wyk S, San JE, Tshiabuila D, Tegally H, Wilkinson E, de Oliveira T
hCoV-19/SouthAfrica/CERI-KRISP-K039920/2022	EPI_ISL_12426968	National Health Laboratory Services	CERI, Centre for Epidemic Response and Innovation, Stellenbosch University and KRISP, KZN Research Innovation and Sequencing Platform, UKZN.	Tongai Maponga, Shannon Wilson, Mathilda Claassen, Tania Stander, Gert van Zyl, Wolfgang Preiser, Giandhari J, Pillay S, Naidoo Y, Naicker D, Maharaj A, Anyaneji UJ, Moir M, Van Wyk S, San JE, Tshiabuila D, Tegally H, Wilkinson E, de Oliveira T
hCoV-19/SouthAfrica/CERI-KRISP-K039927/2022	EPI_ISL_12426975	National Health Laboratory Services	CERI, Centre for Epidemic Response and Innovation, Stellenbosch University and KRISP, KZN Research Innovation and Sequencing Platform, UKZN.	Tongai Maponga, Shannon Wilson, Mathilda Claassen, Tania Stander, Gert van Zyl, Wolfgang Preiser, Giandhari J, Pillay S, Naidoo Y, Naicker D, Maharaj A, Anyaneji UJ, Moir M, Van Wyk S, San JE, Tshiabuila D, Tegally H, Wilkinson E, de Oliveira T
hCoV-19/SouthAfrica/CERI-KRISP-K039930/2022	EPI_ISL_12426977	National Health Laboratory Services	CERI, Centre for Epidemic Response and Innovation, Stellenbosch University and KRISP, KZN Research Innovation and Sequencing Platform, UKZN.	Tongai Maponga, Shannon Wilson, Mathilda Claassen, Tania Stander, Gert van Zyl, Wolfgang Preiser, Giandhari J, Pillay S, Naidoo Y, Naicker D, Maharaj A, Anyaneji UJ, Moir M, Van Wyk S, San JE, Tshiabuila D, Tegally H, Wilkinson E, de Oliveira T
hCoV-19/SouthAfrica/CERI-KRISP-K039933/2022	EPI_ISL_12426980	National Health Laboratory Services	CERI, Centre for Epidemic Response and Innovation, Stellenbosch University and KRISP, KZN Research Innovation and Sequencing Platform, UKZN.	Tongai Maponga, Shannon Wilson, Mathilda Claassen, Tania Stander, Gert van Zyl, Wolfgang Preiser, Giandhari J, Pillay S, Naidoo Y, Naicker D, Maharaj A, Anyaneji UJ, Moir M, Van Wyk S, San JE, Tshiabuila D, Tegally H, Wilkinson E, de Oliveira T
hCoV-19/SouthAfrica/CERI-KRISP-K039937/2022	EPI_ISL_12426983	National Health Laboratory Services	CERI, Centre for Epidemic Response and Innovation, Stellenbosch University and KRISP, KZN Research Innovation and Sequencing Platform, UKZN.	Tongai Maponga, Shannon Wilson, Mathilda Claassen, Tania Stander, Gert van Zyl, Wolfgang Preiser, Giandhari J, Pillay S, Naidoo Y, Naicker D, Maharaj A, Anyaneji UJ, Moir M, Van Wyk S, San JE, Tshiabuila D, Tegally H, Wilkinson E, de Oliveira T
hCoV-19/SouthAfrica/CERI-KRISP-K039938/2022	EPI_ISL_12426984	National Health Laboratory Services	CERI, Centre for Epidemic Response and Innovation, Stellenbosch University and KRISP, KZN Research Innovation and Sequencing Platform, UKZN.	Tongai Maponga, Shannon Wilson, Mathilda Claassen, Tania Stander, Gert van Zyl, Wolfgang Preiser, Giandhari J, Pillay S, Naidoo Y, Naicker D, Maharaj A, Anyaneji UJ, Moir M, Van Wyk S, San JE, Tshiabuila D, Tegally H, Wilkinson E, de Oliveira T
hCoV-19/SouthAfrica/CERI-KRISP-K039944/2022	EPI_ISL_12426986	National Health Laboratory Services	CERI, Centre for Epidemic Response and Innovation, Stellenbosch University and KRISP, KZN Research Innovation and Sequencing Platform, UKZN.	Tongai Maponga, Shannon Wilson, Mathilda Claassen, Tania Stander, Gert van Zyl, Wolfgang Preiser, Giandhari J, Pillay S, Naidoo Y, Naicker D, Maharaj A, Anyaneji UJ, Moir M, Van Wyk S, San JE, Tshiabuila D, Tegally H, Wilkinson E, de Oliveira T
hCoV-19/SouthAfrica/CERI-KRISP-K039948/2022	EPI_ISL_12426988	National Health Laboratory Services	CERI, Centre for Epidemic Response and Innovation, Stellenbosch University and KRISP, KZN Research Innovation and Sequencing Platform, UKZN.	Tongai Maponga, Shannon Wilson, Mathilda Claassen, Tania Stander, Gert van Zyl, Wolfgang Preiser, Giandhari J, Pillay S, Naidoo Y, Naicker D, Maharaj A, Anyaneji UJ, Moir M, Van Wyk S, San JE, Tshiabuila D, Tegally H, Wilkinson E, de Oliveira T
hCoV-19/SouthAfrica/CERI-KRISP-K039960/2022	EPI_ISL_12426989	National Health Laboratory Services	CERI, Centre for Epidemic Response and Innovation, Stellenbosch University and KRISP, KZN Research Innovation and Sequencing Platform, UKZN.	Tongai Maponga, Shannon Wilson, Mathilda Claassen, Tania Stander, Gert van Zyl, Wolfgang Preiser, Giandhari J, Pillay S, Naidoo Y, Naicker D, Maharaj A, Anyaneji UJ, Moir M, Van Wyk S, San JE, Tshiabuila D, Tegally H, Wilkinson E, de Oliveira T
hCoV-19/SouthAfrica/NCV1127/2022	EPI_ISL_12474414	National Health Laboratory Services, Virology	National Health Laboratory Services, Virology	Kathleen Subramoney, Nkhensani Mtileni, Ashlyn S. C. Davis, Florette K. Treurnicht
hCoV-19/SouthAfrica/NCV1129/2022	EPI_ISL_12474415	National Health Laboratory Services, Virology	National Health Laboratory Services, Virology	Kathleen Subramoney, Nkhensani Mtileni, Ashlyn S. C. Davis, Florette K. Treurnicht
hCoV-19/SouthAfrica/NCV1134/2022	EPI_ISL_12474420	National Health Laboratory Services, Virology	National Health Laboratory Services, Virology	Kathleen Subramoney, Nkhensani Mtileni, Ashlyn S. C. Davis, Florette K. Treurnicht
hCoV-19/SouthAfrica/NCV1145/2022	EPI_ISL_12474429	National Health Laboratory Services, Virology	National Health Laboratory Services, Virology	Kathleen Subramoney, Nkhensani Mtileni, Ashlyn S. C. Davis, Florette K. Treurnicht
hCoV-19/SouthAfrica/NCV1150/2022	EPI_ISL_12474434	National Health Laboratory Services, Virology	National Health Laboratory Services, Virology	Kathleen Subramoney, Nkhensani Mtileni, Ashlyn S. C. Davis, Florette K. Treurnicht
hCoV-19/SouthAfrica/NCV1153/2022	EPI_ISL_12474437	National Health Laboratory Services, Virology	National Health Laboratory Services, Virology	Kathleen Subramoney, Nkhensani Mtileni, Ashlyn S. C. Davis, Florette K. Treurnicht
hCoV-19/SouthAfrica/NCV1162/2022	EPI_ISL_12474446	National Health Laboratory Services, Virology	National Health Laboratory Services, Virology	Kathleen Subramoney, Nkhensani Mtileni, Ashlyn S. C. Davis, Florette K. Treurnicht
hCoV-19/SouthAfrica/NICD-N39451/2022	EPI_ISL_12476999	AMPATH	National Institute for Communicable Diseases of the National Health Laboratory Service	Amoako DG, Everatt J, Kekana D, Scheepers C, Mohale T, Ntuli N, Mahlangu B, Mnguni A, Ismail A, Bhiman JN, Wolter N
hCoV-19/SouthAfrica/NICD-N39458/2022	EPI_ISL_12477006	AMPATH	National Institute for Communicable Diseases of the National Health Laboratory Service	Amoako DG, Everatt J, Kekana D, Scheepers C, Mohale T, Ntuli N, Mahlangu B, Mnguni A, Ismail A, Bhiman JN, Wolter N
hCoV-19/SouthAfrica/NICD-N39519/2022	EPI_ISL_12477044	AMPATH	National Institute for Communicable Diseases of the National Health Laboratory Service	Amoako DG, Everatt J, Kekana D, Scheepers C, Mohale T, Ntuli N, Mahlangu B, Mnguni A, Ismail A, Bhiman JN, Wolter N
hCoV-19/SouthAfrica/NICD-N39815/2022	EPI_ISL_12520054	HELEN JOSEPH LABORATORY	National Institute for Communicable Diseases of the National Health Laboratory Service	Amoako DG, Everatt J, Kekana D, Scheepers C, Mohale T, Ntuli N, Mahlangu B, Mnguni A, Ismail A, Bhiman JN, Wolter N
hCoV-19/SouthAfrica/CERI-KRISP-K040324/2022	EPI_ISL_12558821	ZARV/NHLS,¬¨‚Ä†Department Medical Virology,¬¨‚Ä†University of Pretoria	CERI, Centre for Epidemic Response and Innovation, Stellenbosch University and KRISP, KZN Research Innovation and Sequencing Platform, UKZN.	Marietjie Venter, Adriano Mendes, Cailtin Maclntyre, Michaela Davids, Georginah Chiloane, Giandhari J, Pillay S, Naidoo Y, Naicker D, Maharaj A, Anyaneji UJ, Sanko TJ, Moir M, Van Wyk S, San JE, Tshiabuila D, Tegally H, Wilkinson E, de Oliveira T
hCoV-19/SouthAfrica/CERI-KRISP-K040326/2022	EPI_ISL_12558822	ZARV/NHLS,¬¨‚Ä†Department Medical Virology,¬¨‚Ä†University of Pretoria	CERI, Centre for Epidemic Response and Innovation, Stellenbosch University and KRISP, KZN Research Innovation and Sequencing Platform, UKZN.	Marietjie Venter, Adriano Mendes, Cailtin Maclntyre, Michaela Davids, Georginah Chiloane, Giandhari J, Pillay S, Naidoo Y, Naicker D, Maharaj A, Anyaneji UJ, Sanko TJ, Moir M, Van Wyk S, San JE, Tshiabuila D, Tegally H, Wilkinson E, de Oliveira T
hCoV-19/SouthAfrica/CERI-KRISP-K040481/2022	EPI_ISL_12559459	NHLS Port Elizabeth Laboratory	CERI, Centre for Epidemic Response and Innovation, Stellenbosch University and KRISP, KZN Research Innovation and Sequencing Platform, UKZN.	Oluwakemi Laguda-Akingba, Nokukhanya Mdlalose, Giandhari J, Pillay S, Naidoo Y, Naicker D, Maharaj A, Anyaneji UJ, Sanko TJ, Moir M, Van Wyk S, San JE, Tshiabuila D, Tegally H, Wilkinson E, de Oliveira T
hCoV-19/SouthAfrica/CERI-KRISP-K040482/2022	EPI_ISL_12559460	NHLS Port Elizabeth Laboratory	CERI, Centre for Epidemic Response and Innovation, Stellenbosch University and KRISP, KZN Research Innovation and Sequencing Platform, UKZN.	Oluwakemi Laguda-Akingba, Nokukhanya Mdlalose, Giandhari J, Pillay S, Naidoo Y, Naicker D, Maharaj A, Anyaneji UJ, Sanko TJ, Moir M, Van Wyk S, San JE, Tshiabuila D, Tegally H, Wilkinson E, de Oliveira T
hCoV-19/SouthAfrica/NICD-N39353/2022	EPI_ISL_12307698	AMPATH	National Institute for Communicable Diseases of the National Health Laboratory Service	Amoako DG, Everatt J, Scheepers C, Mohale T, Ntuli N, Mahlangu B, Mnguni A, Ismail A, Bhiman JN
hCoV-19/SouthAfrica/NICD-N39356/2022	EPI_ISL_12307701	AMPATH	National Institute for Communicable Diseases of the National Health Laboratory Service	Amoako DG, Everatt J, Scheepers C, Mohale T, Ntuli N, Mahlangu B, Mnguni A, Ismail A, Bhiman JN
hCoV-19/SouthAfrica/NICD-N39357/2022	EPI_ISL_12307702	AMPATH	National Institute for Communicable Diseases of the National Health Laboratory Service	Amoako DG, Everatt J, Scheepers C, Mohale T, Ntuli N, Mahlangu B, Mnguni A, Ismail A, Bhiman JN
hCoV-19/SouthAfrica/NICD-N39358/2022	EPI_ISL_12307703	AMPATH	National Institute for Communicable Diseases of the National Health Laboratory Service	Amoako DG, Everatt J, Scheepers C, Mohale T, Ntuli N, Mahlangu B, Mnguni A, Ismail A, Bhiman JN
hCoV-19/SouthAfrica/NICD-N39359/2022	EPI_ISL_12307704	AMPATH	National Institute for Communicable Diseases of the National Health Laboratory Service	Amoako DG, Everatt J, Scheepers C, Mohale T, Ntuli N, Mahlangu B, Mnguni A, Ismail A, Bhiman JN
hCoV-19/SouthAfrica/NICD-N39360/2022	EPI_ISL_12307705	AMPATH	National Institute for Communicable Diseases of the National Health Laboratory Service	Amoako DG, Everatt J, Scheepers C, Mohale T, Ntuli N, Mahlangu B, Mnguni A, Ismail A, Bhiman JN
hCoV-19/SouthAfrica/NICD-N39362/2022	EPI_ISL_12307706	AMPATH	National Institute for Communicable Diseases of the National Health Laboratory Service	Amoako DG, Everatt J, Scheepers C, Mohale T, Ntuli N, Mahlangu B, Mnguni A, Ismail A, Bhiman JN
hCoV-19/SouthAfrica/NICD-N39383/2022	EPI_ISL_12307717	AMPATH	National Institute for Communicable Diseases of the National Health Laboratory Service	Amoako DG, Everatt J, Scheepers C, Mohale T, Ntuli N, Mahlangu B, Mnguni A, Ismail A, Bhiman JN
hCoV-19/SouthAfrica/NICD-N39386/2022	EPI_ISL_12307720	AMPATH	National Institute for Communicable Diseases of the National Health Laboratory Service	Amoako DG, Everatt J, Scheepers C, Mohale T, Ntuli N, Mahlangu B, Mnguni A, Ismail A, Bhiman JN
hCoV-19/SouthAfrica/NICD-N39387/2022	EPI_ISL_12307721	AMPATH	National Institute for Communicable Diseases of the National Health Laboratory Service	Amoako DG, Everatt J, Scheepers C, Mohale T, Ntuli N, Mahlangu B, Mnguni A, Ismail A, Bhiman JN
hCoV-19/SouthAfrica/CERI-KRISP-K039981/2022	EPI_ISL_12278949	National Health Laboratory Services	CERI, Centre for Epidemic Response and Innovation, Stellenbosch University and KRISP, KZN Research Innovation and Sequencing Platform, UKZN.	Tongai Maponga, Shannon Wilson, Mathilda Claassen, Tania Stander, Gert van Zyl, Wolfgang Preiser, Giandhari J, Pillay S, Naidoo Y, Naicker D, Maharaj A, Anyaneji UJ, Sanko TJ, Moir M, Van Wyk S, San JE, Tshiabuila D, Tegally H, Wilkinson E, de Oliveira T
hCoV-19/SouthAfrica/CERI-KRISP-K039773/2022	EPI_ISL_12097374	National Health Laboratory Services	CERI, Centre for Epidemic Response and Innvoation, Stellenbosch University and KRISP, KZN Research Innovation and Sequencing Platform, UKZN.	Nokukhanya Mdlalose, Giandhari J, Pillay S, Naidoo Y, Naicker D, Maharaj A, Anyaneji UJ, Moir M, Van Wyk S, San JE, Tshiabuila D, Tegally H, Wilkinson E, de Oliveira T
hCoV-19/SouthAfrica/CERI-KRISP-K039872/2022	EPI_ISL_12426924	National Health Laboratory Services	CERI, Centre for Epidemic Response and Innovation, Stellenbosch University and KRISP, KZN Research Innovation and Sequencing Platform, UKZN.	Tongai Maponga, Shannon Wilson, Mathilda Claassen, Tania Stander, Gert van Zyl, Wolfgang Preiser, Giandhari J, Pillay S, Naidoo Y, Naicker D, Maharaj A, Anyaneji UJ, Moir M, Van Wyk S, San JE, Tshiabuila D, Tegally H, Wilkinson E, de Oliveira T
hCoV-19/SouthAfrica/CERI-KRISP-K039873/2022	EPI_ISL_12426925	National Health Laboratory Services	CERI, Centre for Epidemic Response and Innovation, Stellenbosch University and KRISP, KZN Research Innovation and Sequencing Platform, UKZN.	Tongai Maponga, Shannon Wilson, Mathilda Claassen, Tania Stander, Gert van Zyl, Wolfgang Preiser, Giandhari J, Pillay S, Naidoo Y, Naicker D, Maharaj A, Anyaneji UJ, Moir M, Van Wyk S, San JE, Tshiabuila D, Tegally H, Wilkinson E, de Oliveira T
hCoV-19/SouthAfrica/CERI-KRISP-K039881/2022	EPI_ISL_12426931	National Health Laboratory Services	CERI, Centre for Epidemic Response and Innovation, Stellenbosch University and KRISP, KZN Research Innovation and Sequencing Platform, UKZN.	Tongai Maponga, Shannon Wilson, Mathilda Claassen, Tania Stander, Gert van Zyl, Wolfgang Preiser, Giandhari J, Pillay S, Naidoo Y, Naicker D, Maharaj A, Anyaneji UJ, Moir M, Van Wyk S, San JE, Tshiabuila D, Tegally H, Wilkinson E, de Oliveira T
hCoV-19/SouthAfrica/CERI-KRISP-K039887/2022	EPI_ISL_12426937	National Health Laboratory Services	CERI, Centre for Epidemic Response and Innovation, Stellenbosch University and KRISP, KZN Research Innovation and Sequencing Platform, UKZN.	Tongai Maponga, Shannon Wilson, Mathilda Claassen, Tania Stander, Gert van Zyl, Wolfgang Preiser, Giandhari J, Pillay S, Naidoo Y, Naicker D, Maharaj A, Anyaneji UJ, Moir M, Van Wyk S, San JE, Tshiabuila D, Tegally H, Wilkinson E, de Oliveira T
hCoV-19/SouthAfrica/CERI-KRISP-K039898/2022	EPI_ISL_12426947	National Health Laboratory Services	CERI, Centre for Epidemic Response and Innovation, Stellenbosch University and KRISP, KZN Research Innovation and Sequencing Platform, UKZN.	Tongai Maponga, Shannon Wilson, Mathilda Claassen, Tania Stander, Gert van Zyl, Wolfgang Preiser, Giandhari J, Pillay S, Naidoo Y, Naicker D, Maharaj A, Anyaneji UJ, Moir M, Van Wyk S, San JE, Tshiabuila D, Tegally H, Wilkinson E, de Oliveira T
hCoV-19/SouthAfrica/CERI-KRISP-K039902/2022	EPI_ISL_12426951	National Health Laboratory Services	CERI, Centre for Epidemic Response and Innovation, Stellenbosch University and KRISP, KZN Research Innovation and Sequencing Platform, UKZN.	Tongai Maponga, Shannon Wilson, Mathilda Claassen, Tania Stander, Gert van Zyl, Wolfgang Preiser, Giandhari J, Pillay S, Naidoo Y, Naicker D, Maharaj A, Anyaneji UJ, Moir M, Van Wyk S, San JE, Tshiabuila D, Tegally H, Wilkinson E, de Oliveira T
hCoV-19/SouthAfrica/CERI-KRISP-K039916/2022	EPI_ISL_12426964	National Health Laboratory Services	CERI, Centre for Epidemic Response and Innovation, Stellenbosch University and KRISP, KZN Research Innovation and Sequencing Platform, UKZN.	Tongai Maponga, Shannon Wilson, Mathilda Claassen, Tania Stander, Gert van Zyl, Wolfgang Preiser, Giandhari J, Pillay S, Naidoo Y, Naicker D, Maharaj A, Anyaneji UJ, Moir M, Van Wyk S, San JE, Tshiabuila D, Tegally H, Wilkinson E, de Oliveira T
hCoV-19/SouthAfrica/CERI-KRISP-K039922/2022	EPI_ISL_12426970	National Health Laboratory Services	CERI, Centre for Epidemic Response and Innovation, Stellenbosch University and KRISP, KZN Research Innovation and Sequencing Platform, UKZN.	Tongai Maponga, Shannon Wilson, Mathilda Claassen, Tania Stander, Gert van Zyl, Wolfgang Preiser, Giandhari J, Pillay S, Naidoo Y, Naicker D, Maharaj A, Anyaneji UJ, Moir M, Van Wyk S, San JE, Tshiabuila D, Tegally H, Wilkinson E, de Oliveira T
hCoV-19/SouthAfrica/CERI-KRISP-K039923/2022	EPI_ISL_12426971	National Health Laboratory Services	CERI, Centre for Epidemic Response and Innovation, Stellenbosch University and KRISP, KZN Research Innovation and Sequencing Platform, UKZN.	Tongai Maponga, Shannon Wilson, Mathilda Claassen, Tania Stander, Gert van Zyl, Wolfgang Preiser, Giandhari J, Pillay S, Naidoo Y, Naicker D, Maharaj A, Anyaneji UJ, Moir M, Van Wyk S, San JE, Tshiabuila D, Tegally H, Wilkinson E, de Oliveira T
hCoV-19/SouthAfrica/CERI-KRISP-K039926/2022	EPI_ISL_12426974	National Health Laboratory Services	CERI, Centre for Epidemic Response and Innovation, Stellenbosch University and KRISP, KZN Research Innovation and Sequencing Platform, UKZN.	Tongai Maponga, Shannon Wilson, Mathilda Claassen, Tania Stander, Gert van Zyl, Wolfgang Preiser, Giandhari J, Pillay S, Naidoo Y, Naicker D, Maharaj A, Anyaneji UJ, Moir M, Van Wyk S, San JE, Tshiabuila D, Tegally H, Wilkinson E, de Oliveira T
hCoV-19/SouthAfrica/CERI-KRISP-K039934/2022	EPI_ISL_12426981	National Health Laboratory Services	CERI, Centre for Epidemic Response and Innovation, Stellenbosch University and KRISP, KZN Research Innovation and Sequencing Platform, UKZN.	Tongai Maponga, Shannon Wilson, Mathilda Claassen, Tania Stander, Gert van Zyl, Wolfgang Preiser, Giandhari J, Pillay S, Naidoo Y, Naicker D, Maharaj A, Anyaneji UJ, Moir M, Van Wyk S, San JE, Tshiabuila D, Tegally H, Wilkinson E, de Oliveira T
hCoV-19/SouthAfrica/CERI-KRISP-K039945/2022	EPI_ISL_12426987	National Health Laboratory Services	CERI, Centre for Epidemic Response and Innovation, Stellenbosch University and KRISP, KZN Research Innovation and Sequencing Platform, UKZN.	Tongai Maponga, Shannon Wilson, Mathilda Claassen, Tania Stander, Gert van Zyl, Wolfgang Preiser, Giandhari J, Pillay S, Naidoo Y, Naicker D, Maharaj A, Anyaneji UJ, Moir M, Van Wyk S, San JE, Tshiabuila D, Tegally H, Wilkinson E, de Oliveira T
hCoV-19/SouthAfrica/NCV1139/2022	EPI_ISL_12474425	National Health Laboratory Services, Virology	National Health Laboratory Services, Virology	Kathleen Subramoney, Nkhensani Mtileni, Ashlyn S. C. Davis, Florette K. Treurnicht
hCoV-19/SouthAfrica/NICD-N39496/2022	EPI_ISL_12477028	AMPATH	National Institute for Communicable Diseases of the National Health Laboratory Service	Amoako DG, Everatt J, Kekana D, Scheepers C, Mohale T, Ntuli N, Mahlangu B, Mnguni A, Ismail A, Bhiman JN, Wolter N
hCoV-19/SouthAfrica/NICD-N39506/2022	EPI_ISL_12477034	AMPATH	National Institute for Communicable Diseases of the National Health Laboratory Service	Amoako DG, Everatt J, Kekana D, Scheepers C, Mohale T, Ntuli N, Mahlangu B, Mnguni A, Ismail A, Bhiman JN, Wolter N
hCoV-19/SouthAfrica/NICD-N39516/2022	EPI_ISL_12477042	AMPATH	National Institute for Communicable Diseases of the National Health Laboratory Service	Amoako DG, Everatt J, Kekana D, Scheepers C, Mohale T, Ntuli N, Mahlangu B, Mnguni A, Ismail A, Bhiman JN, Wolter N
hCoV-19/SouthAfrica/NICD-N39351/2022	EPI_ISL_12307696	AMPATH	National Institute for Communicable Diseases of the National Health Laboratory Service	Amoako DG, Everatt J, Scheepers C, Mohale T, Ntuli N, Mahlangu B, Mnguni A, Ismail A, Bhiman JN
hCoV-19/SouthAfrica/NICD-N39381/2022	EPI_ISL_12307716	AMPATH	National Institute for Communicable Diseases of the National Health Laboratory Service	Amoako DG, Everatt J, Scheepers C, Mohale T, Ntuli N, Mahlangu B, Mnguni A, Ismail A, Bhiman JN
hCoV-19/SouthAfrica/CERI-KRISP-K039783/2022	EPI_ISL_12097379	National Health Laboratory Services	CERI, Centre for Epidemic Response and Innvoation, Stellenbosch University and KRISP, KZN Research Innovation and Sequencing Platform, UKZN.	Nokukhanya Mdlalose, Giandhari J, Pillay S, Naidoo Y, Naicker D, Maharaj A, Anyaneji UJ, Moir M, Van Wyk S, San JE, Tshiabuila D, Tegally H, Wilkinson E, de Oliveira T
hCoV-19/SouthAfrica/CERI-KRISP-K039786/2022	EPI_ISL_12097380	National Health Laboratory Services	CERI, Centre for Epidemic Response and Innvoation, Stellenbosch University and KRISP, KZN Research Innovation and Sequencing Platform, UKZN.	Nokukhanya Mdlalose, Giandhari J, Pillay S, Naidoo Y, Naicker D, Maharaj A, Anyaneji UJ, Moir M, Van Wyk S, San JE, Tshiabuila D, Tegally H, Wilkinson E, de Oliveira T
hCoV-19/SouthAfrica/NICD-N39273/2022	EPI_ISL_12401090	AMPATH	National Institute for Communicable Diseases of the National Health Laboratory Service	Amoako DG, Everatt J, Kekana D, Scheepers C, Mohale T, Ntuli N, Mahlangu B, Mnguni A, Ismail A, Bhiman JN, Wolter N
hCoV-19/SouthAfrica/NICD-N39275/2022	EPI_ISL_12401091	AMPATH	National Institute for Communicable Diseases of the National Health Laboratory Service	Amoako DG, Everatt J, Kekana D, Scheepers C, Mohale T, Ntuli N, Mahlangu B, Mnguni A, Ismail A, Bhiman JN, Wolter N
hCoV-19/SouthAfrica/NICD-N39276/2022	EPI_ISL_12401092	AMPATH	National Institute for Communicable Diseases of the National Health Laboratory Service	Amoako DG, Everatt J, Kekana D, Scheepers C, Mohale T, Ntuli N, Mahlangu B, Mnguni A, Ismail A, Bhiman JN, Wolter N
hCoV-19/SouthAfrica/NICD-N39277/2022	EPI_ISL_12401093	AMPATH	National Institute for Communicable Diseases of the National Health Laboratory Service	Amoako DG, Everatt J, Kekana D, Scheepers C, Mohale T, Ntuli N, Mahlangu B, Mnguni A, Ismail A, Bhiman JN, Wolter N
hCoV-19/SouthAfrica/NICD-N39280/2022	EPI_ISL_12401095	AMPATH	National Institute for Communicable Diseases of the National Health Laboratory Service	Amoako DG, Everatt J, Kekana D, Scheepers C, Mohale T, Ntuli N, Mahlangu B, Mnguni A, Ismail A, Bhiman JN, Wolter N
hCoV-19/SouthAfrica/NICD-N39287/2022	EPI_ISL_12401101	AMPATH	National Institute for Communicable Diseases of the National Health Laboratory Service	Amoako DG, Everatt J, Kekana D, Scheepers C, Mohale T, Ntuli N, Mahlangu B, Mnguni A, Ismail A, Bhiman JN, Wolter N
hCoV-19/SouthAfrica/NICD-N39288/2022	EPI_ISL_12401102	AMPATH	National Institute for Communicable Diseases of the National Health Laboratory Service	Amoako DG, Everatt J, Kekana D, Scheepers C, Mohale T, Ntuli N, Mahlangu B, Mnguni A, Ismail A, Bhiman JN, Wolter N
hCoV-19/SouthAfrica/NICD-N39289/2022	EPI_ISL_12401103	AMPATH	National Institute for Communicable Diseases of the National Health Laboratory Service	Amoako DG, Everatt J, Kekana D, Scheepers C, Mohale T, Ntuli N, Mahlangu B, Mnguni A, Ismail A, Bhiman JN, Wolter N
hCoV-19/SouthAfrica/NICD-N39313/2022	EPI_ISL_12401118	AMPATH	National Institute for Communicable Diseases of the National Health Laboratory Service	Amoako DG, Everatt J, Kekana D, Scheepers C, Mohale T, Ntuli N, Mahlangu B, Mnguni A, Ismail A, Bhiman JN, Wolter N
hCoV-19/SouthAfrica/CERI-KRISP-K039871/2022	EPI_ISL_12426923	National Health Laboratory Services	CERI, Centre for Epidemic Response and Innovation, Stellenbosch University and KRISP, KZN Research Innovation and Sequencing Platform, UKZN.	Tongai Maponga, Shannon Wilson, Mathilda Claassen, Tania Stander, Gert van Zyl, Wolfgang Preiser, Giandhari J, Pillay S, Naidoo Y, Naicker D, Maharaj A, Anyaneji UJ, Moir M, Van Wyk S, San JE, Tshiabuila D, Tegally H, Wilkinson E, de Oliveira T
hCoV-19/SouthAfrica/CERI-KRISP-K039889/2022	EPI_ISL_12426938	National Health Laboratory Services	CERI, Centre for Epidemic Response and Innovation, Stellenbosch University and KRISP, KZN Research Innovation and Sequencing Platform, UKZN.	Tongai Maponga, Shannon Wilson, Mathilda Claassen, Tania Stander, Gert van Zyl, Wolfgang Preiser, Giandhari J, Pillay S, Naidoo Y, Naicker D, Maharaj A, Anyaneji UJ, Moir M, Van Wyk S, San JE, Tshiabuila D, Tegally H, Wilkinson E, de Oliveira T
hCoV-19/SouthAfrica/CERI-KRISP-K039903/2022	EPI_ISL_12426952	National Health Laboratory Services	CERI, Centre for Epidemic Response and Innovation, Stellenbosch University and KRISP, KZN Research Innovation and Sequencing Platform, UKZN.	Tongai Maponga, Shannon Wilson, Mathilda Claassen, Tania Stander, Gert van Zyl, Wolfgang Preiser, Giandhari J, Pillay S, Naidoo Y, Naicker D, Maharaj A, Anyaneji UJ, Moir M, Van Wyk S, San JE, Tshiabuila D, Tegally H, Wilkinson E, de Oliveira T
hCoV-19/SouthAfrica/CERI-KRISP-K039908/2022	EPI_ISL_12426957	National Health Laboratory Services	CERI, Centre for Epidemic Response and Innovation, Stellenbosch University and KRISP, KZN Research Innovation and Sequencing Platform, UKZN.	Tongai Maponga, Shannon Wilson, Mathilda Claassen, Tania Stander, Gert van Zyl, Wolfgang Preiser, Giandhari J, Pillay S, Naidoo Y, Naicker D, Maharaj A, Anyaneji UJ, Moir M, Van Wyk S, San JE, Tshiabuila D, Tegally H, Wilkinson E, de Oliveira T
hCoV-19/SouthAfrica/CERI-KRISP-K039917/2022	EPI_ISL_12426965	National Health Laboratory Services	CERI, Centre for Epidemic Response and Innovation, Stellenbosch University and KRISP, KZN Research Innovation and Sequencing Platform, UKZN.	Tongai Maponga, Shannon Wilson, Mathilda Claassen, Tania Stander, Gert van Zyl, Wolfgang Preiser, Giandhari J, Pillay S, Naidoo Y, Naicker D, Maharaj A, Anyaneji UJ, Moir M, Van Wyk S, San JE, Tshiabuila D, Tegally H, Wilkinson E, de Oliveira T
hCoV-19/SouthAfrica/CERI-KRISP-K039929/2022	EPI_ISL_12426976	National Health Laboratory Services	CERI, Centre for Epidemic Response and Innovation, Stellenbosch University and KRISP, KZN Research Innovation and Sequencing Platform, UKZN.	Tongai Maponga, Shannon Wilson, Mathilda Claassen, Tania Stander, Gert van Zyl, Wolfgang Preiser, Giandhari J, Pillay S, Naidoo Y, Naicker D, Maharaj A, Anyaneji UJ, Moir M, Van Wyk S, San JE, Tshiabuila D, Tegally H, Wilkinson E, de Oliveira T
hCoV-19/SouthAfrica/CERI-KRISP-K039935/2022	EPI_ISL_12426982	National Health Laboratory Services	CERI, Centre for Epidemic Response and Innovation, Stellenbosch University and KRISP, KZN Research Innovation and Sequencing Platform, UKZN.	Tongai Maponga, Shannon Wilson, Mathilda Claassen, Tania Stander, Gert van Zyl, Wolfgang Preiser, Giandhari J, Pillay S, Naidoo Y, Naicker D, Maharaj A, Anyaneji UJ, Moir M, Van Wyk S, San JE, Tshiabuila D, Tegally H, Wilkinson E, de Oliveira T
hCoV-19/SouthAfrica/NCV1152/2022	EPI_ISL_12474436	National Health Laboratory Services, Virology	National Health Laboratory Services, Virology	Kathleen Subramoney, Nkhensani Mtileni, Ashlyn S. C. Davis, Florette K. Treurnicht
hCoV-19/SouthAfrica/CERI-KRISP-K040331/2022	EPI_ISL_12558823	ZARV/NHLS,¬¨‚Ä†Department Medical Virology,¬¨‚Ä†University of Pretoria	CERI, Centre for Epidemic Response and Innovation, Stellenbosch University and KRISP, KZN Research Innovation and Sequencing Platform, UKZN.	Marietjie Venter, Adriano Mendes, Cailtin Maclntyre, Michaela Davids, Georginah Chiloane, Giandhari J, Pillay S, Naidoo Y, Naicker D, Maharaj A, Anyaneji UJ, Sanko TJ, Moir M, Van Wyk S, San JE, Tshiabuila D, Tegally H, Wilkinson E, de Oliveira T
hCoV-19/SouthAfrica/CERI-KRISP-K040334/2022	EPI_ISL_12558824	ZARV/NHLS,¬¨‚Ä†Department Medical Virology,¬¨‚Ä†University of Pretoria	CERI, Centre for Epidemic Response and Innovation, Stellenbosch University and KRISP, KZN Research Innovation and Sequencing Platform, UKZN.	Marietjie Venter, Adriano Mendes, Cailtin Maclntyre, Michaela Davids, Georginah Chiloane, Giandhari J, Pillay S, Naidoo Y, Naicker D, Maharaj A, Anyaneji UJ, Sanko TJ, Moir M, Van Wyk S, San JE, Tshiabuila D, Tegally H, Wilkinson E, de Oliveira T
hCoV-19/SouthAfrica/CERI-KRISP-K040018/2022	EPI_ISL_12278970	National Health Laboratory Services	CERI, Centre for Epidemic Response and Innovation, Stellenbosch University and KRISP, KZN Research Innovation and Sequencing Platform, UKZN.	Nokukhanya Mdlalose, Giandhari J, Pillay S, Naidoo Y, Naicker D, Maharaj A, Anyaneji UJ, Sanko TJ, Moir M, Van Wyk S, San JE, Tshiabuila D, Tegally H, Wilkinson E, de Oliveira T
hCoV-19/SouthAfrica/CERI-KRISP-K040041/2022	EPI_ISL_12278991	National Health Laboratory Services	CERI, Centre for Epidemic Response and Innovation, Stellenbosch University and KRISP, KZN Research Innovation and Sequencing Platform, UKZN.	Nokukhanya Mdlalose, Giandhari J, Pillay S, Naidoo Y, Naicker D, Maharaj A, Anyaneji UJ, Sanko TJ, Moir M, Van Wyk S, San JE, Tshiabuila D, Tegally H, Wilkinson E, de Oliveira T
hCoV-19/SouthAfrica/CERI-KRISP-K040042/2022	EPI_ISL_12278992	National Health Laboratory Services	CERI, Centre for Epidemic Response and Innovation, Stellenbosch University and KRISP, KZN Research Innovation and Sequencing Platform, UKZN.	Nokukhanya Mdlalose, Giandhari J, Pillay S, Naidoo Y, Naicker D, Maharaj A, Anyaneji UJ, Sanko TJ, Moir M, Van Wyk S, San JE, Tshiabuila D, Tegally H, Wilkinson E, de Oliveira T
hCoV-19/SouthAfrica/CERI-KRISP-K039775/2022	EPI_ISL_12097375	National Health Laboratory Services	CERI, Centre for Epidemic Response and Innvoation, Stellenbosch University and KRISP, KZN Research Innovation and Sequencing Platform, UKZN.	Nokukhanya Mdlalose, Giandhari J, Pillay S, Naidoo Y, Naicker D, Maharaj A, Anyaneji UJ, Moir M, Van Wyk S, San JE, Tshiabuila D, Tegally H, Wilkinson E, de Oliveira T
hCoV-19/SouthAfrica/CERI-KRISP-K039768/2022	EPI_ISL_12097372	National Health Laboratory Services	CERI, Centre for Epidemic Response and Innvoation, Stellenbosch University and KRISP, KZN Research Innovation and Sequencing Platform, UKZN.	Nokukhanya Mdlalose, Giandhari J, Pillay S, Naidoo Y, Naicker D, Maharaj A, Anyaneji UJ, Moir M, Van Wyk S, San JE, Tshiabuila D, Tegally H, Wilkinson E, de Oliveira T
hCoV-19/SouthAfrica/CERI-KRISP-K039776/2022	EPI_ISL_12097376	National Health Laboratory Services	CERI, Centre for Epidemic Response and Innvoation, Stellenbosch University and KRISP, KZN Research Innovation and Sequencing Platform, UKZN.	Nokukhanya Mdlalose, Giandhari J, Pillay S, Naidoo Y, Naicker D, Maharaj A, Anyaneji UJ, Moir M, Van Wyk S, San JE, Tshiabuila D, Tegally H, Wilkinson E, de Oliveira T
hCoV-19/SouthAfrica/NICD-N39272/2022	EPI_ISL_12401089	AMPATH	National Institute for Communicable Diseases of the National Health Laboratory Service	Amoako DG, Everatt J, Kekana D, Scheepers C, Mohale T, Ntuli N, Mahlangu B, Mnguni A, Ismail A, Bhiman JN, Wolter N
hCoV-19/SouthAfrica/NICD-N39278/2022	EPI_ISL_12401094	AMPATH	National Institute for Communicable Diseases of the National Health Laboratory Service	Amoako DG, Everatt J, Kekana D, Scheepers C, Mohale T, Ntuli N, Mahlangu B, Mnguni A, Ismail A, Bhiman JN, Wolter N
hCoV-19/SouthAfrica/NICD-N39281/2022	EPI_ISL_12401096	AMPATH	National Institute for Communicable Diseases of the National Health Laboratory Service	Amoako DG, Everatt J, Kekana D, Scheepers C, Mohale T, Ntuli N, Mahlangu B, Mnguni A, Ismail A, Bhiman JN, Wolter N
hCoV-19/SouthAfrica/NICD-N39282/2022	EPI_ISL_12401097	AMPATH	National Institute for Communicable Diseases of the National Health Laboratory Service	Amoako DG, Everatt J, Kekana D, Scheepers C, Mohale T, Ntuli N, Mahlangu B, Mnguni A, Ismail A, Bhiman JN, Wolter N
hCoV-19/SouthAfrica/NICD-N39284/2022	EPI_ISL_12401098	AMPATH	National Institute for Communicable Diseases of the National Health Laboratory Service	Amoako DG, Everatt J, Kekana D, Scheepers C, Mohale T, Ntuli N, Mahlangu B, Mnguni A, Ismail A, Bhiman JN, Wolter N
hCoV-19/SouthAfrica/NICD-N39285/2022	EPI_ISL_12401099	AMPATH	National Institute for Communicable Diseases of the National Health Laboratory Service	Amoako DG, Everatt J, Kekana D, Scheepers C, Mohale T, Ntuli N, Mahlangu B, Mnguni A, Ismail A, Bhiman JN, Wolter N
hCoV-19/SouthAfrica/NICD-N39293/2022	EPI_ISL_12401107	AMPATH	National Institute for Communicable Diseases of the National Health Laboratory Service	Amoako DG, Everatt J, Kekana D, Scheepers C, Mohale T, Ntuli N, Mahlangu B, Mnguni A, Ismail A, Bhiman JN, Wolter N
hCoV-19/SouthAfrica/NICD-N39296/2022	EPI_ISL_12401109	AMPATH	National Institute for Communicable Diseases of the National Health Laboratory Service	Amoako DG, Everatt J, Kekana D, Scheepers C, Mohale T, Ntuli N, Mahlangu B, Mnguni A, Ismail A, Bhiman JN, Wolter N
hCoV-19/SouthAfrica/NICD-N39299/2022	EPI_ISL_12401111	AMPATH	National Institute for Communicable Diseases of the National Health Laboratory Service	Amoako DG, Everatt J, Kekana D, Scheepers C, Mohale T, Ntuli N, Mahlangu B, Mnguni A, Ismail A, Bhiman JN, Wolter N
hCoV-19/SouthAfrica/NICD-N39301/2022	EPI_ISL_12401112	AMPATH	National Institute for Communicable Diseases of the National Health Laboratory Service	Amoako DG, Everatt J, Kekana D, Scheepers C, Mohale T, Ntuli N, Mahlangu B, Mnguni A, Ismail A, Bhiman JN, Wolter N
hCoV-19/SouthAfrica/NICD-N39305/2022	EPI_ISL_12401114	AMPATH	National Institute for Communicable Diseases of the National Health Laboratory Service	Amoako DG, Everatt J, Kekana D, Scheepers C, Mohale T, Ntuli N, Mahlangu B, Mnguni A, Ismail A, Bhiman JN, Wolter N
hCoV-19/SouthAfrica/NICD-N39311/2022	EPI_ISL_12401116	AMPATH	National Institute for Communicable Diseases of the National Health Laboratory Service	Amoako DG, Everatt J, Kekana D, Scheepers C, Mohale T, Ntuli N, Mahlangu B, Mnguni A, Ismail A, Bhiman JN, Wolter N
hCoV-19/SouthAfrica/NICD-N39312/2022	EPI_ISL_12401117	AMPATH	National Institute for Communicable Diseases of the National Health Laboratory Service	Amoako DG, Everatt J, Kekana D, Scheepers C, Mohale T, Ntuli N, Mahlangu B, Mnguni A, Ismail A, Bhiman JN, Wolter N
hCoV-19/SouthAfrica/NICD-N39314/2022	EPI_ISL_12401119	AMPATH	National Institute for Communicable Diseases of the National Health Laboratory Service	Amoako DG, Everatt J, Kekana D, Scheepers C, Mohale T, Ntuli N, Mahlangu B, Mnguni A, Ismail A, Bhiman JN, Wolter N
hCoV-19/SouthAfrica/NICD-N39316/2022	EPI_ISL_12401120	AMPATH	National Institute for Communicable Diseases of the National Health Laboratory Service	Amoako DG, Everatt J, Kekana D, Scheepers C, Mohale T, Ntuli N, Mahlangu B, Mnguni A, Ismail A, Bhiman JN, Wolter N
hCoV-19/SouthAfrica/NICD-N39318/2022	EPI_ISL_12401121	AMPATH	National Institute for Communicable Diseases of the National Health Laboratory Service	Amoako DG, Everatt J, Kekana D, Scheepers C, Mohale T, Ntuli N, Mahlangu B, Mnguni A, Ismail A, Bhiman JN, Wolter N
hCoV-19/SouthAfrica/NICD-N39322/2022	EPI_ISL_12401122	AMPATH	National Institute for Communicable Diseases of the National Health Laboratory Service	Amoako DG, Everatt J, Kekana D, Scheepers C, Mohale T, Ntuli N, Mahlangu B, Mnguni A, Ismail A, Bhiman JN, Wolter N
hCoV-19/SouthAfrica/CERI-KRISP-K039886/2022	EPI_ISL_12426936	National Health Laboratory Services	CERI, Centre for Epidemic Response and Innovation, Stellenbosch University and KRISP, KZN Research Innovation and Sequencing Platform, UKZN.	Tongai Maponga, Shannon Wilson, Mathilda Claassen, Tania Stander, Gert van Zyl, Wolfgang Preiser, Giandhari J, Pillay S, Naidoo Y, Naicker D, Maharaj A, Anyaneji UJ, Moir M, Van Wyk S, San JE, Tshiabuila D, Tegally H, Wilkinson E, de Oliveira T
hCoV-19/SouthAfrica/CERI-KRISP-K039896/2022	EPI_ISL_12426945	National Health Laboratory Services	CERI, Centre for Epidemic Response and Innovation, Stellenbosch University and KRISP, KZN Research Innovation and Sequencing Platform, UKZN.	Tongai Maponga, Shannon Wilson, Mathilda Claassen, Tania Stander, Gert van Zyl, Wolfgang Preiser, Giandhari J, Pillay S, Naidoo Y, Naicker D, Maharaj A, Anyaneji UJ, Moir M, Van Wyk S, San JE, Tshiabuila D, Tegally H, Wilkinson E, de Oliveira T
hCoV-19/SouthAfrica/CERI-KRISP-K039901/2022	EPI_ISL_12426950	National Health Laboratory Services	CERI, Centre for Epidemic Response and Innovation, Stellenbosch University and KRISP, KZN Research Innovation and Sequencing Platform, UKZN.	Tongai Maponga, Shannon Wilson, Mathilda Claassen, Tania Stander, Gert van Zyl, Wolfgang Preiser, Giandhari J, Pillay S, Naidoo Y, Naicker D, Maharaj A, Anyaneji UJ, Moir M, Van Wyk S, San JE, Tshiabuila D, Tegally H, Wilkinson E, de Oliveira T
hCoV-19/SouthAfrica/CERI-KRISP-K039905/2022	EPI_ISL_12426954	National Health Laboratory Services	CERI, Centre for Epidemic Response and Innovation, Stellenbosch University and KRISP, KZN Research Innovation and Sequencing Platform, UKZN.	Tongai Maponga, Shannon Wilson, Mathilda Claassen, Tania Stander, Gert van Zyl, Wolfgang Preiser, Giandhari J, Pillay S, Naidoo Y, Naicker D, Maharaj A, Anyaneji UJ, Moir M, Van Wyk S, San JE, Tshiabuila D, Tegally H, Wilkinson E, de Oliveira T
hCoV-19/SouthAfrica/CERI-KRISP-K039906/2022	EPI_ISL_12426955	National Health Laboratory Services	CERI, Centre for Epidemic Response and Innovation, Stellenbosch University and KRISP, KZN Research Innovation and Sequencing Platform, UKZN.	Tongai Maponga, Shannon Wilson, Mathilda Claassen, Tania Stander, Gert van Zyl, Wolfgang Preiser, Giandhari J, Pillay S, Naidoo Y, Naicker D, Maharaj A, Anyaneji UJ, Moir M, Van Wyk S, San JE, Tshiabuila D, Tegally H, Wilkinson E, de Oliveira T
hCoV-19/SouthAfrica/CERI-KRISP-K039909/2022	EPI_ISL_12426958	National Health Laboratory Services	CERI, Centre for Epidemic Response and Innovation, Stellenbosch University and KRISP, KZN Research Innovation and Sequencing Platform, UKZN.	Tongai Maponga, Shannon Wilson, Mathilda Claassen, Tania Stander, Gert van Zyl, Wolfgang Preiser, Giandhari J, Pillay S, Naidoo Y, Naicker D, Maharaj A, Anyaneji UJ, Moir M, Van Wyk S, San JE, Tshiabuila D, Tegally H, Wilkinson E, de Oliveira T
hCoV-19/SouthAfrica/CERI-KRISP-K039925/2022	EPI_ISL_12426973	National Health Laboratory Services	CERI, Centre for Epidemic Response and Innovation, Stellenbosch University and KRISP, KZN Research Innovation and Sequencing Platform, UKZN.	Tongai Maponga, Shannon Wilson, Mathilda Claassen, Tania Stander, Gert van Zyl, Wolfgang Preiser, Giandhari J, Pillay S, Naidoo Y, Naicker D, Maharaj A, Anyaneji UJ, Moir M, Van Wyk S, San JE, Tshiabuila D, Tegally H, Wilkinson E, de Oliveira T
hCoV-19/SouthAfrica/CERI-KRISP-K039931/2022	EPI_ISL_12426978	National Health Laboratory Services	CERI, Centre for Epidemic Response and Innovation, Stellenbosch University and KRISP, KZN Research Innovation and Sequencing Platform, UKZN.	Tongai Maponga, Shannon Wilson, Mathilda Claassen, Tania Stander, Gert van Zyl, Wolfgang Preiser, Giandhari J, Pillay S, Naidoo Y, Naicker D, Maharaj A, Anyaneji UJ, Moir M, Van Wyk S, San JE, Tshiabuila D, Tegally H, Wilkinson E, de Oliveira T
hCoV-19/SouthAfrica/NCV1120/2022	EPI_ISL_12474408	National Health Laboratory Services, Virology	National Health Laboratory Services, Virology	Kathleen Subramoney, Nkhensani Mtileni, Ashlyn S. C. Davis, Florette K. Treurnicht
hCoV-19/SouthAfrica/NCV1121/2022	EPI_ISL_12474409	National Health Laboratory Services, Virology	National Health Laboratory Services, Virology	Kathleen Subramoney, Nkhensani Mtileni, Ashlyn S. C. Davis, Florette K. Treurnicht
hCoV-19/SouthAfrica/NCV1126/2022	EPI_ISL_12474413	National Health Laboratory Services, Virology	National Health Laboratory Services, Virology	Kathleen Subramoney, Nkhensani Mtileni, Ashlyn S. C. Davis, Florette K. Treurnicht
hCoV-19/SouthAfrica/NCV1131/2022	EPI_ISL_12474417	National Health Laboratory Services, Virology	National Health Laboratory Services, Virology	Kathleen Subramoney, Nkhensani Mtileni, Ashlyn S. C. Davis, Florette K. Treurnicht
hCoV-19/SouthAfrica/NCV1136/2022	EPI_ISL_12474422	National Health Laboratory Services, Virology	National Health Laboratory Services, Virology	Kathleen Subramoney, Nkhensani Mtileni, Ashlyn S. C. Davis, Florette K. Treurnicht
hCoV-19/SouthAfrica/NCV1137/2022	EPI_ISL_12474423	National Health Laboratory Services, Virology	National Health Laboratory Services, Virology	Kathleen Subramoney, Nkhensani Mtileni, Ashlyn S. C. Davis, Florette K. Treurnicht
hCoV-19/SouthAfrica/NCV1138/2022	EPI_ISL_12474424	National Health Laboratory Services, Virology	National Health Laboratory Services, Virology	Kathleen Subramoney, Nkhensani Mtileni, Ashlyn S. C. Davis, Florette K. Treurnicht
hCoV-19/SouthAfrica/NCV1144/2022	EPI_ISL_12474428	National Health Laboratory Services, Virology	National Health Laboratory Services, Virology	Kathleen Subramoney, Nkhensani Mtileni, Ashlyn S. C. Davis, Florette K. Treurnicht
hCoV-19/SouthAfrica/NCV1154/2022	EPI_ISL_12474438	National Health Laboratory Services, Virology	National Health Laboratory Services, Virology	Kathleen Subramoney, Nkhensani Mtileni, Ashlyn S. C. Davis, Florette K. Treurnicht
hCoV-19/SouthAfrica/NCV1159/2022	EPI_ISL_12474443	National Health Laboratory Services, Virology	National Health Laboratory Services, Virology	Kathleen Subramoney, Nkhensani Mtileni, Ashlyn S. C. Davis, Florette K. Treurnicht
hCoV-19/SouthAfrica/NCV1161/2022	EPI_ISL_12474445	National Health Laboratory Services, Virology	National Health Laboratory Services, Virology	Kathleen Subramoney, Nkhensani Mtileni, Ashlyn S. C. Davis, Florette K. Treurnicht
hCoV-19/SouthAfrica/NCV1164/2022	EPI_ISL_12474448	National Health Laboratory Services, Virology	National Health Laboratory Services, Virology	Kathleen Subramoney, Nkhensani Mtileni, Ashlyn S. C. Davis, Florette K. Treurnicht
hCoV-19/SouthAfrica/NCV1166/2022	EPI_ISL_12474450	National Health Laboratory Services, Virology	National Health Laboratory Services, Virology	Kathleen Subramoney, Nkhensani Mtileni, Ashlyn S. C. Davis, Florette K. Treurnicht
hCoV-19/SouthAfrica/NICD-N39525/2022	EPI_ISL_12477045	ROB FERREIRA LABORATORY	National Institute for Communicable Diseases of the National Health Laboratory Service	Amoako DG, Everatt J, Kekana D, Scheepers C, Mohale T, Ntuli N, Mahlangu B, Mnguni A, Ismail A, Bhiman JN, Wolter N
hCoV-19/SouthAfrica/NICD-N39826/2022	EPI_ISL_12520062	CHRIS HANI BARAGWANATH LABORATORY	National Institute for Communicable Diseases of the National Health Laboratory Service	Amoako DG, Everatt J, Kekana D, Scheepers C, Mohale T, Ntuli N, Mahlangu B, Mnguni A, Ismail A, Bhiman JN, Wolter N
hCoV-19/SouthAfrica/CERI-KRISP-K040335/2022	EPI_ISL_12558825	ZARV/NHLS,¬¨‚Ä†Department Medical Virology,¬¨‚Ä†University of Pretoria	CERI, Centre for Epidemic Response and Innovation, Stellenbosch University and KRISP, KZN Research Innovation and Sequencing Platform, UKZN.	Marietjie Venter, Adriano Mendes, Cailtin Maclntyre, Michaela Davids, Georginah Chiloane, Giandhari J, Pillay S, Naidoo Y, Naicker D, Maharaj A, Anyaneji UJ, Sanko TJ, Moir M, Van Wyk S, San JE, Tshiabuila D, Tegally H, Wilkinson E, de Oliveira T
hCoV-19/SouthAfrica/CERI-KRISP-K040336/2022	EPI_ISL_12558826	ZARV/NHLS,¬¨‚Ä†Department Medical Virology,¬¨‚Ä†University of Pretoria	CERI, Centre for Epidemic Response and Innovation, Stellenbosch University and KRISP, KZN Research Innovation and Sequencing Platform, UKZN.	Marietjie Venter, Adriano Mendes, Cailtin Maclntyre, Michaela Davids, Georginah Chiloane, Giandhari J, Pillay S, Naidoo Y, Naicker D, Maharaj A, Anyaneji UJ, Sanko TJ, Moir M, Van Wyk S, San JE, Tshiabuila D, Tegally H, Wilkinson E, de Oliveira T
hCoV-19/SouthAfrica/NICD-N38993/2022	EPI_ISL_12307589	PORT ELIZABETH LABORATORY	National Institute for Communicable Diseases of the National Health Laboratory Service	Amoako DG, Everatt J, Scheepers C, Mohale T, Ntuli N, Mahlangu B, Mnguni A, Ismail A, Bhiman JN
hCoV-19/SouthAfrica/NICD-N39013/2022	EPI_ISL_12307597	PORT ELIZABETH LABORATORY	National Institute for Communicable Diseases of the National Health Laboratory Service	Amoako DG, Everatt J, Scheepers C, Mohale T, Ntuli N, Mahlangu B, Mnguni A, Ismail A, Bhiman JN
hCoV-19/SouthAfrica/NICD-N39036/2022	EPI_ISL_12307601	PORT ELIZABETH LABORATORY	National Institute for Communicable Diseases of the National Health Laboratory Service	Amoako DG, Everatt J, Scheepers C, Mohale T, Ntuli N, Mahlangu B, Mnguni A, Ismail A, Bhiman JN
hCoV-19/SouthAfrica/NICD-N39136/2022	EPI_ISL_12307637	AMPATH	National Institute for Communicable Diseases of the National Health Laboratory Service	Amoako DG, Everatt J, Scheepers C, Mohale T, Ntuli N, Mahlangu B, Mnguni A, Ismail A, Bhiman JN
hCoV-19/SouthAfrica/NICD-N39140/2022	EPI_ISL_12307640	AMPATH	National Institute for Communicable Diseases of the National Health Laboratory Service	Amoako DG, Everatt J, Scheepers C, Mohale T, Ntuli N, Mahlangu B, Mnguni A, Ismail A, Bhiman JN
hCoV-19/SouthAfrica/NICD-N39144/2022	EPI_ISL_12307643	AMPATH	National Institute for Communicable Diseases of the National Health Laboratory Service	Amoako DG, Everatt J, Scheepers C, Mohale T, Ntuli N, Mahlangu B, Mnguni A, Ismail A, Bhiman JN
hCoV-19/SouthAfrica/NICD-N39151/2022	EPI_ISL_12307648	AMPATH	National Institute for Communicable Diseases of the National Health Laboratory Service	Amoako DG, Everatt J, Scheepers C, Mohale T, Ntuli N, Mahlangu B, Mnguni A, Ismail A, Bhiman JN
hCoV-19/SouthAfrica/NICD-N39156/2022	EPI_ISL_12307651	AMPATH	National Institute for Communicable Diseases of the National Health Laboratory Service	Amoako DG, Everatt J, Scheepers C, Mohale T, Ntuli N, Mahlangu B, Mnguni A, Ismail A, Bhiman JN
hCoV-19/SouthAfrica/NICD-N39158/2022	EPI_ISL_12307653	AMPATH	National Institute for Communicable Diseases of the National Health Laboratory Service	Amoako DG, Everatt J, Scheepers C, Mohale T, Ntuli N, Mahlangu B, Mnguni A, Ismail A, Bhiman JN
hCoV-19/SouthAfrica/NICD-N39167/2022	EPI_ISL_12307658	AMPATH	National Institute for Communicable Diseases of the National Health Laboratory Service	Amoako DG, Everatt J, Scheepers C, Mohale T, Ntuli N, Mahlangu B, Mnguni A, Ismail A, Bhiman JN
hCoV-19/SouthAfrica/NICD-N39168/2022	EPI_ISL_12307659	AMPATH	National Institute for Communicable Diseases of the National Health Laboratory Service	Amoako DG, Everatt J, Scheepers C, Mohale T, Ntuli N, Mahlangu B, Mnguni A, Ismail A, Bhiman JN
hCoV-19/SouthAfrica/NICD-N39171/2022	EPI_ISL_12307662	AMPATH	National Institute for Communicable Diseases of the National Health Laboratory Service	Amoako DG, Everatt J, Scheepers C, Mohale T, Ntuli N, Mahlangu B, Mnguni A, Ismail A, Bhiman JN
hCoV-19/SouthAfrica/NICD-N39182/2022	EPI_ISL_12307673	AMPATH	National Institute for Communicable Diseases of the National Health Laboratory Service	Amoako DG, Everatt J, Scheepers C, Mohale T, Ntuli N, Mahlangu B, Mnguni A, Ismail A, Bhiman JN
hCoV-19/SouthAfrica/NICD-N39185/2022	EPI_ISL_12307676	AMPATH	National Institute for Communicable Diseases of the National Health Laboratory Service	Amoako DG, Everatt J, Scheepers C, Mohale T, Ntuli N, Mahlangu B, Mnguni A, Ismail A, Bhiman JN
hCoV-19/SouthAfrica/NICD-N39188/2022	EPI_ISL_12307679	AMPATH	National Institute for Communicable Diseases of the National Health Laboratory Service	Amoako DG, Everatt J, Scheepers C, Mohale T, Ntuli N, Mahlangu B, Mnguni A, Ismail A, Bhiman JN
hCoV-19/SouthAfrica/CERI-KRISP-K040020/2022	EPI_ISL_12278972	National Health Laboratory Services	CERI, Centre for Epidemic Response and Innovation, Stellenbosch University and KRISP, KZN Research Innovation and Sequencing Platform, UKZN.	Nokukhanya Mdlalose, Giandhari J, Pillay S, Naidoo Y, Naicker D, Maharaj A, Anyaneji UJ, Sanko TJ, Moir M, Van Wyk S, San JE, Tshiabuila D, Tegally H, Wilkinson E, de Oliveira T
hCoV-19/SouthAfrica/CERI-KRISP-K040021/2022	EPI_ISL_12278973	National Health Laboratory Services	CERI, Centre for Epidemic Response and Innovation, Stellenbosch University and KRISP, KZN Research Innovation and Sequencing Platform, UKZN.	Nokukhanya Mdlalose, Giandhari J, Pillay S, Naidoo Y, Naicker D, Maharaj A, Anyaneji UJ, Sanko TJ, Moir M, Van Wyk S, San JE, Tshiabuila D, Tegally H, Wilkinson E, de Oliveira T
hCoV-19/SouthAfrica/CERI-KRISP-K040017/2022	EPI_ISL_12278969	National Health Laboratory Services	CERI, Centre for Epidemic Response and Innovation, Stellenbosch University and KRISP, KZN Research Innovation and Sequencing Platform, UKZN.	Nokukhanya Mdlalose, Giandhari J, Pillay S, Naidoo Y, Naicker D, Maharaj A, Anyaneji UJ, Sanko TJ, Moir M, Van Wyk S, San JE, Tshiabuila D, Tegally H, Wilkinson E, de Oliveira T
hCoV-19/SouthAfrica/CERI-KRISP-K040019/2022	EPI_ISL_12278971	National Health Laboratory Services	CERI, Centre for Epidemic Response and Innovation, Stellenbosch University and KRISP, KZN Research Innovation and Sequencing Platform, UKZN.	Nokukhanya Mdlalose, Giandhari J, Pillay S, Naidoo Y, Naicker D, Maharaj A, Anyaneji UJ, Sanko TJ, Moir M, Van Wyk S, San JE, Tshiabuila D, Tegally H, Wilkinson E, de Oliveira T
hCoV-19/SouthAfrica/CERI-KRISP-K040022/2022	EPI_ISL_12278974	National Health Laboratory Services	CERI, Centre for Epidemic Response and Innovation, Stellenbosch University and KRISP, KZN Research Innovation and Sequencing Platform, UKZN.	Nokukhanya Mdlalose, Giandhari J, Pillay S, Naidoo Y, Naicker D, Maharaj A, Anyaneji UJ, Sanko TJ, Moir M, Van Wyk S, San JE, Tshiabuila D, Tegally H, Wilkinson E, de Oliveira T
hCoV-19/SouthAfrica/CERI-KRISP-K040024/2022	EPI_ISL_12278976	National Health Laboratory Services	CERI, Centre for Epidemic Response and Innovation, Stellenbosch University and KRISP, KZN Research Innovation and Sequencing Platform, UKZN.	Nokukhanya Mdlalose, Giandhari J, Pillay S, Naidoo Y, Naicker D, Maharaj A, Anyaneji UJ, Sanko TJ, Moir M, Van Wyk S, San JE, Tshiabuila D, Tegally H, Wilkinson E, de Oliveira T
hCoV-19/SouthAfrica/CERI-KRISP-K040035/2022	EPI_ISL_12278985	National Health Laboratory Services	CERI, Centre for Epidemic Response and Innovation, Stellenbosch University and KRISP, KZN Research Innovation and Sequencing Platform, UKZN.	Nokukhanya Mdlalose, Giandhari J, Pillay S, Naidoo Y, Naicker D, Maharaj A, Anyaneji UJ, Sanko TJ, Moir M, Van Wyk S, San JE, Tshiabuila D, Tegally H, Wilkinson E, de Oliveira T
hCoV-19/SouthAfrica/CERI-KRISP-K040012/2022	EPI_ISL_12268492	AHRI - Alex Sigal	CERI, Centre for Epidemic Response and Innovation, Stellenbosch University and KRISP, KZN Research Innovation and Sequencing Platform, UKZN.	Sigal Alex, Cele Sandile, Karim Farina, Khan Khadija, Bernstein Mallory, Giandhari J, Pillay S, Naidoo Y, Naicker D, Maharaj A, Anyaneji UJ, Sanko TJ, Moir M, Van Wyk S, San JE, Tshiabuila D, Tegally H, Wilkinson E, de Oliveira T
hCoV-19/SouthAfrica/CERI-KRISP-K039820/2022	EPI_ISL_12097396	National Health Laboratory Services	CERI, Centre for Epidemic Response and Innvoation, Stellenbosch University and KRISP, KZN Research Innovation and Sequencing Platform, UKZN.	Nokukhanya Mdlalose, Giandhari J, Pillay S, Naidoo Y, Naicker D, Maharaj A, Anyaneji UJ, Moir M, Van Wyk S, San JE, Tshiabuila D, Tegally H, Wilkinson E, de Oliveira T
hCoV-19/SouthAfrica/CERI-KRISP-K039824/2022	EPI_ISL_12097400	National Health Laboratory Services	CERI, Centre for Epidemic Response and Innvoation, Stellenbosch University and KRISP, KZN Research Innovation and Sequencing Platform, UKZN.	Nokukhanya Mdlalose, Giandhari J, Pillay S, Naidoo Y, Naicker D, Maharaj A, Anyaneji UJ, Moir M, Van Wyk S, San JE, Tshiabuila D, Tegally H, Wilkinson E, de Oliveira T
hCoV-19/SouthAfrica/CERI-KRISP-K039826/2022	EPI_ISL_12097402	National Health Laboratory Services	CERI, Centre for Epidemic Response and Innvoation, Stellenbosch University and KRISP, KZN Research Innovation and Sequencing Platform, UKZN.	Nokukhanya Mdlalose, Giandhari J, Pillay S, Naidoo Y, Naicker D, Maharaj A, Anyaneji UJ, Moir M, Van Wyk S, San JE, Tshiabuila D, Tegally H, Wilkinson E, de Oliveira T
hCoV-19/SouthAfrica/CERI-KRISP-K039827/2022	EPI_ISL_12097403	National Health Laboratory Services	CERI, Centre for Epidemic Response and Innvoation, Stellenbosch University and KRISP, KZN Research Innovation and Sequencing Platform, UKZN.	Nokukhanya Mdlalose, Giandhari J, Pillay S, Naidoo Y, Naicker D, Maharaj A, Anyaneji UJ, Moir M, Van Wyk S, San JE, Tshiabuila D, Tegally H, Wilkinson E, de Oliveira T
hCoV-19/SouthAfrica/CERI-KRISP-K039750/2022	EPI_ISL_12097363	National Health Laboratory Services	CERI, Centre for Epidemic Response and Innvoation, Stellenbosch University and KRISP, KZN Research Innovation and Sequencing Platform, UKZN.	Nokukhanya Mdlalose, Giandhari J, Pillay S, Naidoo Y, Naicker D, Maharaj A, Anyaneji UJ, Moir M, Van Wyk S, San JE, Tshiabuila D, Tegally H, Wilkinson E, de Oliveira T
hCoV-19/SouthAfrica/CERI-KRISP-K039780/2022	EPI_ISL_12097378	National Health Laboratory Services	CERI, Centre for Epidemic Response and Innvoation, Stellenbosch University and KRISP, KZN Research Innovation and Sequencing Platform, UKZN.	Nokukhanya Mdlalose, Giandhari J, Pillay S, Naidoo Y, Naicker D, Maharaj A, Anyaneji UJ, Moir M, Van Wyk S, San JE, Tshiabuila D, Tegally H, Wilkinson E, de Oliveira T
hCoV-19/SouthAfrica/CERI-KRISP-K039818/2022	EPI_ISL_12097394	National Health Laboratory Services	CERI, Centre for Epidemic Response and Innvoation, Stellenbosch University and KRISP, KZN Research Innovation and Sequencing Platform, UKZN.	Nokukhanya Mdlalose, Giandhari J, Pillay S, Naidoo Y, Naicker D, Maharaj A, Anyaneji UJ, Moir M, Van Wyk S, San JE, Tshiabuila D, Tegally H, Wilkinson E, de Oliveira T
hCoV-19/SouthAfrica/CERI-KRISP-K039821/2022	EPI_ISL_12097397	National Health Laboratory Services	CERI, Centre for Epidemic Response and Innvoation, Stellenbosch University and KRISP, KZN Research Innovation and Sequencing Platform, UKZN.	Nokukhanya Mdlalose, Giandhari J, Pillay S, Naidoo Y, Naicker D, Maharaj A, Anyaneji UJ, Moir M, Van Wyk S, San JE, Tshiabuila D, Tegally H, Wilkinson E, de Oliveira T
hCoV-19/SouthAfrica/CERI-KRISP-K039831/2022	EPI_ISL_12097406	National Health Laboratory Services	CERI, Centre for Epidemic Response and Innvoation, Stellenbosch University and KRISP, KZN Research Innovation and Sequencing Platform, UKZN.	Nokukhanya Mdlalose, Giandhari J, Pillay S, Naidoo Y, Naicker D, Maharaj A, Anyaneji UJ, Moir M, Van Wyk S, San JE, Tshiabuila D, Tegally H, Wilkinson E, de Oliveira T
hCoV-19/SouthAfrica/CERI-KRISP-K039832/2022	EPI_ISL_12097407	National Health Laboratory Services	CERI, Centre for Epidemic Response and Innvoation, Stellenbosch University and KRISP, KZN Research Innovation and Sequencing Platform, UKZN.	Nokukhanya Mdlalose, Giandhari J, Pillay S, Naidoo Y, Naicker D, Maharaj A, Anyaneji UJ, Moir M, Van Wyk S, San JE, Tshiabuila D, Tegally H, Wilkinson E, de Oliveira T
hCoV-19/SouthAfrica/CERI-KRISP-K039833/2022	EPI_ISL_12097408	National Health Laboratory Services	CERI, Centre for Epidemic Response and Innvoation, Stellenbosch University and KRISP, KZN Research Innovation and Sequencing Platform, UKZN.	Nokukhanya Mdlalose, Giandhari J, Pillay S, Naidoo Y, Naicker D, Maharaj A, Anyaneji UJ, Moir M, Van Wyk S, San JE, Tshiabuila D, Tegally H, Wilkinson E, de Oliveira T
hCoV-19/SouthAfrica/CERI-KRISP-K039834/2022	EPI_ISL_12097409	National Health Laboratory Services	CERI, Centre for Epidemic Response and Innvoation, Stellenbosch University and KRISP, KZN Research Innovation and Sequencing Platform, UKZN.	Nokukhanya Mdlalose, Giandhari J, Pillay S, Naidoo Y, Naicker D, Maharaj A, Anyaneji UJ, Moir M, Van Wyk S, San JE, Tshiabuila D, Tegally H, Wilkinson E, de Oliveira T
hCoV-19/SouthAfrica/CERI-KRISP-K039778/2022	EPI_ISL_12097377	National Health Laboratory Services	CERI, Centre for Epidemic Response and Innvoation, Stellenbosch University and KRISP, KZN Research Innovation and Sequencing Platform, UKZN.	Nokukhanya Mdlalose, Giandhari J, Pillay S, Naidoo Y, Naicker D, Maharaj A, Anyaneji UJ, Moir M, Van Wyk S, San JE, Tshiabuila D, Tegally H, Wilkinson E, de Oliveira T
hCoV-19/SouthAfrica/SU-NHLS_4567/2022	EPI_ISL_12013573	Division of Medical Virology, National Health Laboratory Service (NHLS), Tygerberg Hospital / Stellenbosch University	Division of Medical Virology, National Health Laboratory Service (NHLS), Tygerberg Hospital / Stellenbosch University	Susan Engelbrecht, Tongai Maponga, Shannon Wilson, Mathilda Claassen, Tania Stander, Gert van Zyl, Wolfgang Preiser
hCoV-19/SouthAfrica/NICD-N39190/2022	EPI_ISL_12401031	AMPATH	National Institute for Communicable Diseases of the National Health Laboratory Service	Amoako DG, Everatt J, Kekana D, Scheepers C, Mohale T, Ntuli N, Mahlangu B, Mnguni A, Ismail A, Bhiman JN, Wolter N
hCoV-19/SouthAfrica/NICD-N39191/2022	EPI_ISL_12401032	AMPATH	National Institute for Communicable Diseases of the National Health Laboratory Service	Amoako DG, Everatt J, Kekana D, Scheepers C, Mohale T, Ntuli N, Mahlangu B, Mnguni A, Ismail A, Bhiman JN, Wolter N
hCoV-19/SouthAfrica/NICD-N39192/2022	EPI_ISL_12401033	AMPATH	National Institute for Communicable Diseases of the National Health Laboratory Service	Amoako DG, Everatt J, Kekana D, Scheepers C, Mohale T, Ntuli N, Mahlangu B, Mnguni A, Ismail A, Bhiman JN, Wolter N
hCoV-19/SouthAfrica/NICD-N39193/2022	EPI_ISL_12401034	AMPATH	National Institute for Communicable Diseases of the National Health Laboratory Service	Amoako DG, Everatt J, Kekana D, Scheepers C, Mohale T, Ntuli N, Mahlangu B, Mnguni A, Ismail A, Bhiman JN, Wolter N
hCoV-19/SouthAfrica/NICD-N39194/2022	EPI_ISL_12401035	AMPATH	National Institute for Communicable Diseases of the National Health Laboratory Service	Amoako DG, Everatt J, Kekana D, Scheepers C, Mohale T, Ntuli N, Mahlangu B, Mnguni A, Ismail A, Bhiman JN, Wolter N
hCoV-19/SouthAfrica/NICD-N39196/2022	EPI_ISL_12401036	AMPATH	National Institute for Communicable Diseases of the National Health Laboratory Service	Amoako DG, Everatt J, Kekana D, Scheepers C, Mohale T, Ntuli N, Mahlangu B, Mnguni A, Ismail A, Bhiman JN, Wolter N
hCoV-19/SouthAfrica/NICD-N39198/2022	EPI_ISL_12401037	AMPATH	National Institute for Communicable Diseases of the National Health Laboratory Service	Amoako DG, Everatt J, Kekana D, Scheepers C, Mohale T, Ntuli N, Mahlangu B, Mnguni A, Ismail A, Bhiman JN, Wolter N
hCoV-19/SouthAfrica/NICD-N39200/2022	EPI_ISL_12401038	AMPATH	National Institute for Communicable Diseases of the National Health Laboratory Service	Amoako DG, Everatt J, Kekana D, Scheepers C, Mohale T, Ntuli N, Mahlangu B, Mnguni A, Ismail A, Bhiman JN, Wolter N
hCoV-19/SouthAfrica/NICD-N39201/2022	EPI_ISL_12401039	AMPATH	National Institute for Communicable Diseases of the National Health Laboratory Service	Amoako DG, Everatt J, Kekana D, Scheepers C, Mohale T, Ntuli N, Mahlangu B, Mnguni A, Ismail A, Bhiman JN, Wolter N
hCoV-19/SouthAfrica/NICD-N39202/2022	EPI_ISL_12401040	AMPATH	National Institute for Communicable Diseases of the National Health Laboratory Service	Amoako DG, Everatt J, Kekana D, Scheepers C, Mohale T, Ntuli N, Mahlangu B, Mnguni A, Ismail A, Bhiman JN, Wolter N
hCoV-19/SouthAfrica/NICD-N39203/2022	EPI_ISL_12401041	AMPATH	National Institute for Communicable Diseases of the National Health Laboratory Service	Amoako DG, Everatt J, Kekana D, Scheepers C, Mohale T, Ntuli N, Mahlangu B, Mnguni A, Ismail A, Bhiman JN, Wolter N
hCoV-19/SouthAfrica/NICD-N39204/2022	EPI_ISL_12401042	AMPATH	National Institute for Communicable Diseases of the National Health Laboratory Service	Amoako DG, Everatt J, Kekana D, Scheepers C, Mohale T, Ntuli N, Mahlangu B, Mnguni A, Ismail A, Bhiman JN, Wolter N
hCoV-19/SouthAfrica/NICD-N39206/2022	EPI_ISL_12401043	AMPATH	National Institute for Communicable Diseases of the National Health Laboratory Service	Amoako DG, Everatt J, Kekana D, Scheepers C, Mohale T, Ntuli N, Mahlangu B, Mnguni A, Ismail A, Bhiman JN, Wolter N
hCoV-19/SouthAfrica/NICD-N39208/2022	EPI_ISL_12401044	AMPATH	National Institute for Communicable Diseases of the National Health Laboratory Service	Amoako DG, Everatt J, Kekana D, Scheepers C, Mohale T, Ntuli N, Mahlangu B, Mnguni A, Ismail A, Bhiman JN, Wolter N
hCoV-19/SouthAfrica/NICD-N39210/2022	EPI_ISL_12401045	AMPATH	National Institute for Communicable Diseases of the National Health Laboratory Service	Amoako DG, Everatt J, Kekana D, Scheepers C, Mohale T, Ntuli N, Mahlangu B, Mnguni A, Ismail A, Bhiman JN, Wolter N
hCoV-19/SouthAfrica/NICD-N39211/2022	EPI_ISL_12401046	AMPATH	National Institute for Communicable Diseases of the National Health Laboratory Service	Amoako DG, Everatt J, Kekana D, Scheepers C, Mohale T, Ntuli N, Mahlangu B, Mnguni A, Ismail A, Bhiman JN, Wolter N
hCoV-19/SouthAfrica/NICD-N39212/2022	EPI_ISL_12401047	AMPATH	National Institute for Communicable Diseases of the National Health Laboratory Service	Amoako DG, Everatt J, Kekana D, Scheepers C, Mohale T, Ntuli N, Mahlangu B, Mnguni A, Ismail A, Bhiman JN, Wolter N
hCoV-19/SouthAfrica/NICD-N39215/2022	EPI_ISL_12401049	AMPATH	National Institute for Communicable Diseases of the National Health Laboratory Service	Amoako DG, Everatt J, Kekana D, Scheepers C, Mohale T, Ntuli N, Mahlangu B, Mnguni A, Ismail A, Bhiman JN, Wolter N
hCoV-19/SouthAfrica/NICD-N39217/2022	EPI_ISL_12401050	AMPATH	National Institute for Communicable Diseases of the National Health Laboratory Service	Amoako DG, Everatt J, Kekana D, Scheepers C, Mohale T, Ntuli N, Mahlangu B, Mnguni A, Ismail A, Bhiman JN, Wolter N
hCoV-19/SouthAfrica/NICD-N39219/2022	EPI_ISL_12401052	AMPATH	National Institute for Communicable Diseases of the National Health Laboratory Service	Amoako DG, Everatt J, Kekana D, Scheepers C, Mohale T, Ntuli N, Mahlangu B, Mnguni A, Ismail A, Bhiman JN, Wolter N
hCoV-19/SouthAfrica/NICD-N39220/2022	EPI_ISL_12401053	AMPATH	National Institute for Communicable Diseases of the National Health Laboratory Service	Amoako DG, Everatt J, Kekana D, Scheepers C, Mohale T, Ntuli N, Mahlangu B, Mnguni A, Ismail A, Bhiman JN, Wolter N
hCoV-19/SouthAfrica/NICD-N39221/2022	EPI_ISL_12401054	AMPATH	National Institute for Communicable Diseases of the National Health Laboratory Service	Amoako DG, Everatt J, Kekana D, Scheepers C, Mohale T, Ntuli N, Mahlangu B, Mnguni A, Ismail A, Bhiman JN, Wolter N
hCoV-19/SouthAfrica/NICD-N39222/2022	EPI_ISL_12401055	AMPATH	National Institute for Communicable Diseases of the National Health Laboratory Service	Amoako DG, Everatt J, Kekana D, Scheepers C, Mohale T, Ntuli N, Mahlangu B, Mnguni A, Ismail A, Bhiman JN, Wolter N
hCoV-19/SouthAfrica/NICD-N39223/2022	EPI_ISL_12401056	AMPATH	National Institute for Communicable Diseases of the National Health Laboratory Service	Amoako DG, Everatt J, Kekana D, Scheepers C, Mohale T, Ntuli N, Mahlangu B, Mnguni A, Ismail A, Bhiman JN, Wolter N
hCoV-19/SouthAfrica/NICD-N39225/2022	EPI_ISL_12401057	AMPATH	National Institute for Communicable Diseases of the National Health Laboratory Service	Amoako DG, Everatt J, Kekana D, Scheepers C, Mohale T, Ntuli N, Mahlangu B, Mnguni A, Ismail A, Bhiman JN, Wolter N
hCoV-19/SouthAfrica/NICD-N39226/2022	EPI_ISL_12401058	AMPATH	National Institute for Communicable Diseases of the National Health Laboratory Service	Amoako DG, Everatt J, Kekana D, Scheepers C, Mohale T, Ntuli N, Mahlangu B, Mnguni A, Ismail A, Bhiman JN, Wolter N
hCoV-19/SouthAfrica/NCV1122/2022	EPI_ISL_12474410	National Health Laboratory Services, Virology	National Health Laboratory Services, Virology	Kathleen Subramoney, Nkhensani Mtileni, Ashlyn S. C. Davis, Florette K. Treurnicht
hCoV-19/SouthAfrica/NCV1130/2022	EPI_ISL_12474416	National Health Laboratory Services, Virology	National Health Laboratory Services, Virology	Kathleen Subramoney, Nkhensani Mtileni, Ashlyn S. C. Davis, Florette K. Treurnicht
hCoV-19/SouthAfrica/NCV1146/2022	EPI_ISL_12474430	National Health Laboratory Services, Virology	National Health Laboratory Services, Virology	Kathleen Subramoney, Nkhensani Mtileni, Ashlyn S. C. Davis, Florette K. Treurnicht
hCoV-19/SouthAfrica/NCV1147/2022	EPI_ISL_12474431	National Health Laboratory Services, Virology	National Health Laboratory Services, Virology	Kathleen Subramoney, Nkhensani Mtileni, Ashlyn S. C. Davis, Florette K. Treurnicht
hCoV-19/SouthAfrica/NCV1155/2022	EPI_ISL_12474439	National Health Laboratory Services, Virology	National Health Laboratory Services, Virology	Kathleen Subramoney, Nkhensani Mtileni, Ashlyn S. C. Davis, Florette K. Treurnicht
hCoV-19/SouthAfrica/NCV1163/2022	EPI_ISL_12474447	National Health Laboratory Services, Virology	National Health Laboratory Services, Virology	Kathleen Subramoney, Nkhensani Mtileni, Ashlyn S. C. Davis, Florette K. Treurnicht
hCoV-19/SouthAfrica/NICD-CRDM04273/2022	EPI_ISL_12493662	NICD	National Institute for Communicable Diseases of the National Health Laboratory Service	Amoako DG, Everatt J, Kekana D, Scheepers C, Mohale T, Ntuli N, Mahlangu B, Mnguni A, Ismail A, Bhiman JN, Wolter N
hCoV-19/SouthAfrica/NICD-N39814/2022	EPI_ISL_12520053	HELEN JOSEPH LABORATORY	National Institute for Communicable Diseases of the National Health Laboratory Service	Amoako DG, Everatt J, Kekana D, Scheepers C, Mohale T, Ntuli N, Mahlangu B, Mnguni A, Ismail A, Bhiman JN, Wolter N
hCoV-19/SouthAfrica/CERI-KRISP-K040338/2022	EPI_ISL_12558827	ZARV/NHLS,¬¨‚Ä†Department Medical Virology,¬¨‚Ä†University of Pretoria	CERI, Centre for Epidemic Response and Innovation, Stellenbosch University and KRISP, KZN Research Innovation and Sequencing Platform, UKZN.	Marietjie Venter, Adriano Mendes, Cailtin Maclntyre, Michaela Davids, Georginah Chiloane, Giandhari J, Pillay S, Naidoo Y, Naicker D, Maharaj A, Anyaneji UJ, Sanko TJ, Moir M, Van Wyk S, San JE, Tshiabuila D, Tegally H, Wilkinson E, de Oliveira T
hCoV-19/SouthAfrica/CERI-KRISP-K040339/2022	EPI_ISL_12558828	ZARV/NHLS,¬¨‚Ä†Department Medical Virology,¬¨‚Ä†University of Pretoria	CERI, Centre for Epidemic Response and Innovation, Stellenbosch University and KRISP, KZN Research Innovation and Sequencing Platform, UKZN.	Marietjie Venter, Adriano Mendes, Cailtin Maclntyre, Michaela Davids, Georginah Chiloane, Giandhari J, Pillay S, Naidoo Y, Naicker D, Maharaj A, Anyaneji UJ, Sanko TJ, Moir M, Van Wyk S, San JE, Tshiabuila D, Tegally H, Wilkinson E, de Oliveira T
hCoV-19/SouthAfrica/CERI-KRISP-K040340/2022	EPI_ISL_12558829	ZARV/NHLS,¬¨‚Ä†Department Medical Virology,¬¨‚Ä†University of Pretoria	CERI, Centre for Epidemic Response and Innovation, Stellenbosch University and KRISP, KZN Research Innovation and Sequencing Platform, UKZN.	Marietjie Venter, Adriano Mendes, Cailtin Maclntyre, Michaela Davids, Georginah Chiloane, Giandhari J, Pillay S, Naidoo Y, Naicker D, Maharaj A, Anyaneji UJ, Sanko TJ, Moir M, Van Wyk S, San JE, Tshiabuila D, Tegally H, Wilkinson E, de Oliveira T
hCoV-19/SouthAfrica/NICD-N38992/2022	EPI_ISL_12307588	PORT ELIZABETH LABORATORY	National Institute for Communicable Diseases of the National Health Laboratory Service	Amoako DG, Everatt J, Scheepers C, Mohale T, Ntuli N, Mahlangu B, Mnguni A, Ismail A, Bhiman JN
hCoV-19/SouthAfrica/NICD-N38998/2022	EPI_ISL_12307591	PORT ELIZABETH LABORATORY	National Institute for Communicable Diseases of the National Health Laboratory Service	Amoako DG, Everatt J, Scheepers C, Mohale T, Ntuli N, Mahlangu B, Mnguni A, Ismail A, Bhiman JN
hCoV-19/SouthAfrica/NICD-N39012/2022	EPI_ISL_12307596	PORT ELIZABETH LABORATORY	National Institute for Communicable Diseases of the National Health Laboratory Service	Amoako DG, Everatt J, Scheepers C, Mohale T, Ntuli N, Mahlangu B, Mnguni A, Ismail A, Bhiman JN
hCoV-19/SouthAfrica/NICD-N39134/2022	EPI_ISL_12307636	AMPATH	National Institute for Communicable Diseases of the National Health Laboratory Service	Amoako DG, Everatt J, Scheepers C, Mohale T, Ntuli N, Mahlangu B, Mnguni A, Ismail A, Bhiman JN
hCoV-19/SouthAfrica/NICD-N39143/2022	EPI_ISL_12307642	AMPATH	National Institute for Communicable Diseases of the National Health Laboratory Service	Amoako DG, Everatt J, Scheepers C, Mohale T, Ntuli N, Mahlangu B, Mnguni A, Ismail A, Bhiman JN
hCoV-19/SouthAfrica/NICD-N39147/2022	EPI_ISL_12307646	AMPATH	National Institute for Communicable Diseases of the National Health Laboratory Service	Amoako DG, Everatt J, Scheepers C, Mohale T, Ntuli N, Mahlangu B, Mnguni A, Ismail A, Bhiman JN
hCoV-19/SouthAfrica/NICD-N39160/2022	EPI_ISL_12307655	AMPATH	National Institute for Communicable Diseases of the National Health Laboratory Service	Amoako DG, Everatt J, Scheepers C, Mohale T, Ntuli N, Mahlangu B, Mnguni A, Ismail A, Bhiman JN
hCoV-19/SouthAfrica/NICD-N39163/2022	EPI_ISL_12307656	AMPATH	National Institute for Communicable Diseases of the National Health Laboratory Service	Amoako DG, Everatt J, Scheepers C, Mohale T, Ntuli N, Mahlangu B, Mnguni A, Ismail A, Bhiman JN
hCoV-19/SouthAfrica/NICD-N39170/2022	EPI_ISL_12307661	AMPATH	National Institute for Communicable Diseases of the National Health Laboratory Service	Amoako DG, Everatt J, Scheepers C, Mohale T, Ntuli N, Mahlangu B, Mnguni A, Ismail A, Bhiman JN
hCoV-19/SouthAfrica/NICD-N39174/2022	EPI_ISL_12307665	AMPATH	National Institute for Communicable Diseases of the National Health Laboratory Service	Amoako DG, Everatt J, Scheepers C, Mohale T, Ntuli N, Mahlangu B, Mnguni A, Ismail A, Bhiman JN
hCoV-19/SouthAfrica/NICD-N39178/2022	EPI_ISL_12307669	AMPATH	National Institute for Communicable Diseases of the National Health Laboratory Service	Amoako DG, Everatt J, Scheepers C, Mohale T, Ntuli N, Mahlangu B, Mnguni A, Ismail A, Bhiman JN
hCoV-19/SouthAfrica/NICD-N39179/2022	EPI_ISL_12307670	AMPATH	National Institute for Communicable Diseases of the National Health Laboratory Service	Amoako DG, Everatt J, Scheepers C, Mohale T, Ntuli N, Mahlangu B, Mnguni A, Ismail A, Bhiman JN
hCoV-19/SouthAfrica/NICD-N39183/2022	EPI_ISL_12307674	AMPATH	National Institute for Communicable Diseases of the National Health Laboratory Service	Amoako DG, Everatt J, Scheepers C, Mohale T, Ntuli N, Mahlangu B, Mnguni A, Ismail A, Bhiman JN
hCoV-19/SouthAfrica/CERI-KRISP-K040027/2022	EPI_ISL_12278978	National Health Laboratory Services	CERI, Centre for Epidemic Response and Innovation, Stellenbosch University and KRISP, KZN Research Innovation and Sequencing Platform, UKZN.	Nokukhanya Mdlalose, Giandhari J, Pillay S, Naidoo Y, Naicker D, Maharaj A, Anyaneji UJ, Sanko TJ, Moir M, Van Wyk S, San JE, Tshiabuila D, Tegally H, Wilkinson E, de Oliveira T
hCoV-19/SouthAfrica/CERI-KRISP-K040038/2022	EPI_ISL_12278988	National Health Laboratory Services	CERI, Centre for Epidemic Response and Innovation, Stellenbosch University and KRISP, KZN Research Innovation and Sequencing Platform, UKZN.	Nokukhanya Mdlalose, Giandhari J, Pillay S, Naidoo Y, Naicker D, Maharaj A, Anyaneji UJ, Sanko TJ, Moir M, Van Wyk S, San JE, Tshiabuila D, Tegally H, Wilkinson E, de Oliveira T
hCoV-19/SouthAfrica/CERI-KRISP-K040026/2022	EPI_ISL_12278977	National Health Laboratory Services	CERI, Centre for Epidemic Response and Innovation, Stellenbosch University and KRISP, KZN Research Innovation and Sequencing Platform, UKZN.	Nokukhanya Mdlalose, Giandhari J, Pillay S, Naidoo Y, Naicker D, Maharaj A, Anyaneji UJ, Sanko TJ, Moir M, Van Wyk S, San JE, Tshiabuila D, Tegally H, Wilkinson E, de Oliveira T
hCoV-19/SouthAfrica/CERI-KRISP-K040032/2022	EPI_ISL_12278983	National Health Laboratory Services	CERI, Centre for Epidemic Response and Innovation, Stellenbosch University and KRISP, KZN Research Innovation and Sequencing Platform, UKZN.	Nokukhanya Mdlalose, Giandhari J, Pillay S, Naidoo Y, Naicker D, Maharaj A, Anyaneji UJ, Sanko TJ, Moir M, Van Wyk S, San JE, Tshiabuila D, Tegally H, Wilkinson E, de Oliveira T
hCoV-19/SouthAfrica/CERI-KRISP-K040036/2022	EPI_ISL_12278986	National Health Laboratory Services	CERI, Centre for Epidemic Response and Innovation, Stellenbosch University and KRISP, KZN Research Innovation and Sequencing Platform, UKZN.	Nokukhanya Mdlalose, Giandhari J, Pillay S, Naidoo Y, Naicker D, Maharaj A, Anyaneji UJ, Sanko TJ, Moir M, Van Wyk S, San JE, Tshiabuila D, Tegally H, Wilkinson E, de Oliveira T
hCoV-19/SouthAfrica/CERI-KRISP-K040011/2022	EPI_ISL_12268491	AHRI - Alex Sigal	CERI, Centre for Epidemic Response and Innovation, Stellenbosch University and KRISP, KZN Research Innovation and Sequencing Platform, UKZN.	Sigal Alex, Cele Sandile, Karim Farina, Khan Khadija, Bernstein Mallory, Giandhari J, Pillay S, Naidoo Y, Naicker D, Maharaj A, Anyaneji UJ, Sanko TJ, Moir M, Van Wyk S, San JE, Tshiabuila D, Tegally H, Wilkinson E, de Oliveira T
hCoV-19/SouthAfrica/CERI-KRISP-K039770/2022	EPI_ISL_12097373	National Health Laboratory Services	CERI, Centre for Epidemic Response and Innvoation, Stellenbosch University and KRISP, KZN Research Innovation and Sequencing Platform, UKZN.	Nokukhanya Mdlalose, Giandhari J, Pillay S, Naidoo Y, Naicker D, Maharaj A, Anyaneji UJ, Moir M, Van Wyk S, San JE, Tshiabuila D, Tegally H, Wilkinson E, de Oliveira T
hCoV-19/SouthAfrica/CERI-KRISP-K039823/2022	EPI_ISL_12097399	National Health Laboratory Services	CERI, Centre for Epidemic Response and Innvoation, Stellenbosch University and KRISP, KZN Research Innovation and Sequencing Platform, UKZN.	Nokukhanya Mdlalose, Giandhari J, Pillay S, Naidoo Y, Naicker D, Maharaj A, Anyaneji UJ, Moir M, Van Wyk S, San JE, Tshiabuila D, Tegally H, Wilkinson E, de Oliveira T
hCoV-19/SouthAfrica/CERI-KRISP-K039815/2022	EPI_ISL_12097391	National Health Laboratory Services	CERI, Centre for Epidemic Response and Innvoation, Stellenbosch University and KRISP, KZN Research Innovation and Sequencing Platform, UKZN.	Nokukhanya Mdlalose, Giandhari J, Pillay S, Naidoo Y, Naicker D, Maharaj A, Anyaneji UJ, Moir M, Van Wyk S, San JE, Tshiabuila D, Tegally H, Wilkinson E, de Oliveira T
hCoV-19/SouthAfrica/CERI-KRISP-K039817/2022	EPI_ISL_12097393	National Health Laboratory Services	CERI, Centre for Epidemic Response and Innvoation, Stellenbosch University and KRISP, KZN Research Innovation and Sequencing Platform, UKZN.	Nokukhanya Mdlalose, Giandhari J, Pillay S, Naidoo Y, Naicker D, Maharaj A, Anyaneji UJ, Moir M, Van Wyk S, San JE, Tshiabuila D, Tegally H, Wilkinson E, de Oliveira T
hCoV-19/SouthAfrica/CERI-KRISP-K039747/2022	EPI_ISL_12097361	National Health Laboratory Services	CERI, Centre for Epidemic Response and Innvoation, Stellenbosch University and KRISP, KZN Research Innovation and Sequencing Platform, UKZN.	Nokukhanya Mdlalose, Giandhari J, Pillay S, Naidoo Y, Naicker D, Maharaj A, Anyaneji UJ, Moir M, Van Wyk S, San JE, Tshiabuila D, Tegally H, Wilkinson E, de Oliveira T
hCoV-19/SouthAfrica/CERI-KRISP-K039748/2022	EPI_ISL_12097362	National Health Laboratory Services	CERI, Centre for Epidemic Response and Innvoation, Stellenbosch University and KRISP, KZN Research Innovation and Sequencing Platform, UKZN.	Nokukhanya Mdlalose, Giandhari J, Pillay S, Naidoo Y, Naicker D, Maharaj A, Anyaneji UJ, Moir M, Van Wyk S, San JE, Tshiabuila D, Tegally H, Wilkinson E, de Oliveira T
hCoV-19/SouthAfrica/CERI-KRISP-K039816/2022	EPI_ISL_12097392	National Health Laboratory Services	CERI, Centre for Epidemic Response and Innvoation, Stellenbosch University and KRISP, KZN Research Innovation and Sequencing Platform, UKZN.	Nokukhanya Mdlalose, Giandhari J, Pillay S, Naidoo Y, Naicker D, Maharaj A, Anyaneji UJ, Moir M, Van Wyk S, San JE, Tshiabuila D, Tegally H, Wilkinson E, de Oliveira T
hCoV-19/SouthAfrica/CERI-KRISP-K039819/2022	EPI_ISL_12097395	National Health Laboratory Services	CERI, Centre for Epidemic Response and Innvoation, Stellenbosch University and KRISP, KZN Research Innovation and Sequencing Platform, UKZN.	Nokukhanya Mdlalose, Giandhari J, Pillay S, Naidoo Y, Naicker D, Maharaj A, Anyaneji UJ, Moir M, Van Wyk S, San JE, Tshiabuila D, Tegally H, Wilkinson E, de Oliveira T
hCoV-19/SouthAfrica/CERI-KRISP-K039825/2022	EPI_ISL_12097401	National Health Laboratory Services	CERI, Centre for Epidemic Response and Innvoation, Stellenbosch University and KRISP, KZN Research Innovation and Sequencing Platform, UKZN.	Nokukhanya Mdlalose, Giandhari J, Pillay S, Naidoo Y, Naicker D, Maharaj A, Anyaneji UJ, Moir M, Van Wyk S, San JE, Tshiabuila D, Tegally H, Wilkinson E, de Oliveira T
hCoV-19/SouthAfrica/CERI-KRISP-K039837/2022	EPI_ISL_12097410	National Health Laboratory Services	CERI, Centre for Epidemic Response and Innvoation, Stellenbosch University and KRISP, KZN Research Innovation and Sequencing Platform, UKZN.	Nokukhanya Mdlalose, Giandhari J, Pillay S, Naidoo Y, Naicker D, Maharaj A, Anyaneji UJ, Moir M, Van Wyk S, San JE, Tshiabuila D, Tegally H, Wilkinson E, de Oliveira T
hCoV-19/SouthAfrica/CERI-KRISP-K039822/2022	EPI_ISL_12097398	National Health Laboratory Services	CERI, Centre for Epidemic Response and Innvoation, Stellenbosch University and KRISP, KZN Research Innovation and Sequencing Platform, UKZN.	Nokukhanya Mdlalose, Giandhari J, Pillay S, Naidoo Y, Naicker D, Maharaj A, Anyaneji UJ, Moir M, Van Wyk S, San JE, Tshiabuila D, Tegally H, Wilkinson E, de Oliveira T
hCoV-19/SouthAfrica/NCV1107/2022	EPI_ISL_12043287	National Health Laboratory Services, Virology	National Health Laboratory Services, Virology	Kathleen Subramoney, Nkhensani Mtileni, Ashlyn S. C. Davis, Florette K. Treurnicht
hCoV-19/SouthAfrica/NCV1108/2022	EPI_ISL_12043288	National Health Laboratory Services, Virology	National Health Laboratory Services, Virology	Kathleen Subramoney, Nkhensani Mtileni, Ashlyn S. C. Davis, Florette K. Treurnicht
hCoV-19/SouthAfrica/NCV1109/2022	EPI_ISL_12043289	National Health Laboratory Services, Virology	National Health Laboratory Services, Virology	Kathleen Subramoney, Nkhensani Mtileni, Ashlyn S. C. Davis, Florette K. Treurnicht
hCoV-19/SouthAfrica/NCV1110/2022	EPI_ISL_12043290	National Health Laboratory Services, Virology	National Health Laboratory Services, Virology	Kathleen Subramoney, Nkhensani Mtileni, Ashlyn S. C. Davis, Florette K. Treurnicht
hCoV-19/SouthAfrica/NCV1111/2022	EPI_ISL_12043291	National Health Laboratory Services, Virology	National Health Laboratory Services, Virology	Kathleen Subramoney, Nkhensani Mtileni, Ashlyn S. C. Davis, Florette K. Treurnicht
hCoV-19/SouthAfrica/SU-NHLS_4443/2022	EPI_ISL_12012875	Division of Medical Virology, National Health Laboratory Service (NHLS), Tygerberg Hospital / Stellenbosch University	Division of Medical Virology, National Health Laboratory Service (NHLS), Tygerberg Hospital / Stellenbosch University	Susan Engelbrecht, Tongai Maponga, Shannon Wilson, Mathilda Claassen, Tania Stander, Gert van Zyl, Wolfgang Preiser
hCoV-19/SouthAfrica/SU-NHLS_4447/2022	EPI_ISL_12012879	PathCare, Cape Town	Division of Medical Virology, National Health Laboratory Service (NHLS), Tygerberg Hospital / Stellenbosch University	Jean Maritz, Nadine Cronje, Petra Raimond, Tongai Maponga, Shannon Wilson, Gert van Zyl, Wolfgang Preiser
hCoV-19/SouthAfrica/SU-NHLS_4468/2022	EPI_ISL_12012900	PathCare, Cape Town	Division of Medical Virology, National Health Laboratory Service (NHLS), Tygerberg Hospital / Stellenbosch University	Jean Maritz, Nadine Cronje, Petra Raimond, Tongai Maponga, Shannon Wilson, Gert van Zyl, Wolfgang Preiser
hCoV-19/SouthAfrica/SU-NHLS_4470/2022	EPI_ISL_12012902	PathCare, Cape Town	Division of Medical Virology, National Health Laboratory Service (NHLS), Tygerberg Hospital / Stellenbosch University	Jean Maritz, Nadine Cronje, Petra Raimond, Tongai Maponga, Shannon Wilson, Gert van Zyl, Wolfgang Preiser
hCoV-19/SouthAfrica/SU-NHLS_4472/2022	EPI_ISL_12012904	PathCare, Cape Town	Division of Medical Virology, National Health Laboratory Service (NHLS), Tygerberg Hospital / Stellenbosch University	Jean Maritz, Nadine Cronje, Petra Raimond, Tongai Maponga, Shannon Wilson, Gert van Zyl, Wolfgang Preiser
hCoV-19/SouthAfrica/SU-NHLS_4475/2022	EPI_ISL_12012907	PathCare, Cape Town	Division of Medical Virology, National Health Laboratory Service (NHLS), Tygerberg Hospital / Stellenbosch University	Jean Maritz, Nadine Cronje, Petra Raimond, Tongai Maponga, Shannon Wilson, Gert van Zyl, Wolfgang Preiser
hCoV-19/SouthAfrica/SU-NHLS_4479/2022	EPI_ISL_12012911	PathCare, Cape Town	Division of Medical Virology, National Health Laboratory Service (NHLS), Tygerberg Hospital / Stellenbosch University	Jean Maritz, Nadine Cronje, Petra Raimond, Tongai Maponga, Shannon Wilson, Gert van Zyl, Wolfgang Preiser
hCoV-19/SouthAfrica/SU-NHLS_4482/2022	EPI_ISL_12012914	PathCare, Cape Town	Division of Medical Virology, National Health Laboratory Service (NHLS), Tygerberg Hospital / Stellenbosch University	Jean Maritz, Nadine Cronje, Petra Raimond, Tongai Maponga, Shannon Wilson, Gert van Zyl, Wolfgang Preiser
hCoV-19/SouthAfrica/SU-NHLS_4484/2022	EPI_ISL_12012916	PathCare, Cape Town	Division of Medical Virology, National Health Laboratory Service (NHLS), Tygerberg Hospital / Stellenbosch University	Jean Maritz, Nadine Cronje, Petra Raimond, Tongai Maponga, Shannon Wilson, Gert van Zyl, Wolfgang Preiser
hCoV-19/SouthAfrica/SU-NHLS_4497/2022	EPI_ISL_12012929	PathCare, Cape Town	Division of Medical Virology, National Health Laboratory Service (NHLS), Tygerberg Hospital / Stellenbosch University	Jean Maritz, Nadine Cronje, Petra Raimond, Tongai Maponga, Shannon Wilson, Gert van Zyl, Wolfgang Preiser
hCoV-19/SouthAfrica/SU-NHLS_4502/2022	EPI_ISL_12012934	PathCare, Cape Town	Division of Medical Virology, National Health Laboratory Service (NHLS), Tygerberg Hospital / Stellenbosch University	Jean Maritz, Nadine Cronje, Petra Raimond, Tongai Maponga, Shannon Wilson, Gert van Zyl, Wolfgang Preiser
hCoV-19/SouthAfrica/SU-NHLS_4511/2022	EPI_ISL_12012942	PathCare, Cape Town	Division of Medical Virology, National Health Laboratory Service (NHLS), Tygerberg Hospital / Stellenbosch University	Jean Maritz, Nadine Cronje, Petra Raimond, Tongai Maponga, Shannon Wilson, Gert van Zyl, Wolfgang Preiser
hCoV-19/SouthAfrica/SU-NHLS_4512/2022	EPI_ISL_12012943	PathCare, Cape Town	Division of Medical Virology, National Health Laboratory Service (NHLS), Tygerberg Hospital / Stellenbosch University	Jean Maritz, Nadine Cronje, Petra Raimond, Tongai Maponga, Shannon Wilson, Gert van Zyl, Wolfgang Preiser
hCoV-19/SouthAfrica/SU-NHLS_4566/2022	EPI_ISL_12013574	Division of Medical Virology, National Health Laboratory Service (NHLS), Tygerberg Hospital / Stellenbosch University	Division of Medical Virology, National Health Laboratory Service (NHLS), Tygerberg Hospital / Stellenbosch University	Susan Engelbrecht, Tongai Maponga, Shannon Wilson, Mathilda Claassen, Tania Stander, Gert van Zyl, Wolfgang Preiser
hCoV-19/SouthAfrica/NICD-N39429/2022	EPI_ISL_12401154	AMPATH	National Institute for Communicable Diseases of the National Health Laboratory Service	Amoako DG, Everatt J, Kekana D, Scheepers C, Mohale T, Ntuli N, Mahlangu B, Mnguni A, Ismail A, Bhiman JN, Wolter N
hCoV-19/SouthAfrica/NICD-N39431/2022	EPI_ISL_12401155	AMPATH	National Institute for Communicable Diseases of the National Health Laboratory Service	Amoako DG, Everatt J, Kekana D, Scheepers C, Mohale T, Ntuli N, Mahlangu B, Mnguni A, Ismail A, Bhiman JN, Wolter N
hCoV-19/SouthAfrica/NICD-N39437/2022	EPI_ISL_12401159	AMPATH	National Institute for Communicable Diseases of the National Health Laboratory Service	Amoako DG, Everatt J, Kekana D, Scheepers C, Mohale T, Ntuli N, Mahlangu B, Mnguni A, Ismail A, Bhiman JN, Wolter N
hCoV-19/SouthAfrica/NICD-N39449/2022	EPI_ISL_12476997	AMPATH	National Institute for Communicable Diseases of the National Health Laboratory Service	Amoako DG, Everatt J, Kekana D, Scheepers C, Mohale T, Ntuli N, Mahlangu B, Mnguni A, Ismail A, Bhiman JN, Wolter N
hCoV-19/SouthAfrica/NICD-N39501/2022	EPI_ISL_12477030	AMPATH	National Institute for Communicable Diseases of the National Health Laboratory Service	Amoako DG, Everatt J, Kekana D, Scheepers C, Mohale T, Ntuli N, Mahlangu B, Mnguni A, Ismail A, Bhiman JN, Wolter N
hCoV-19/SouthAfrica/NICD-N39539/2022	EPI_ISL_12477048	ROB FERREIRA LABORATORY	National Institute for Communicable Diseases of the National Health Laboratory Service	Amoako DG, Everatt J, Kekana D, Scheepers C, Mohale T, Ntuli N, Mahlangu B, Mnguni A, Ismail A, Bhiman JN, Wolter N
hCoV-19/SouthAfrica/NICD-N39543/2022	EPI_ISL_12477050	ROB FERREIRA LABORATORY	National Institute for Communicable Diseases of the National Health Laboratory Service	Amoako DG, Everatt J, Kekana D, Scheepers C, Mohale T, Ntuli N, Mahlangu B, Mnguni A, Ismail A, Bhiman JN, Wolter N
hCoV-19/SouthAfrica/NICD-R04187/2022	EPI_ISL_12493663	Helen Joseph Hospital	National Institute for Communicable Diseases of the National Health Laboratory Service	Amoako DG, Everatt J, Kekana D, Scheepers C, Mohale T, Ntuli N, Mahlangu B, Mnguni A, Ismail A, Bhiman JN, Wolter N
hCoV-19/SouthAfrica/NICD-R04195/2022	EPI_ISL_12493664	Helen Joseph Hospital	National Institute for Communicable Diseases of the National Health Laboratory Service	Amoako DG, Everatt J, Kekana D, Scheepers C, Mohale T, Ntuli N, Mahlangu B, Mnguni A, Ismail A, Bhiman JN, Wolter N
hCoV-19/SouthAfrica/NICD-N39137/2022	EPI_ISL_12307638	AMPATH	National Institute for Communicable Diseases of the National Health Laboratory Service	Amoako DG, Everatt J, Scheepers C, Mohale T, Ntuli N, Mahlangu B, Mnguni A, Ismail A, Bhiman JN
hCoV-19/SouthAfrica/NICD-N39139/2022	EPI_ISL_12307639	AMPATH	National Institute for Communicable Diseases of the National Health Laboratory Service	Amoako DG, Everatt J, Scheepers C, Mohale T, Ntuli N, Mahlangu B, Mnguni A, Ismail A, Bhiman JN
hCoV-19/SouthAfrica/NICD-N39142/2022	EPI_ISL_12307641	AMPATH	National Institute for Communicable Diseases of the National Health Laboratory Service	Amoako DG, Everatt J, Scheepers C, Mohale T, Ntuli N, Mahlangu B, Mnguni A, Ismail A, Bhiman JN
hCoV-19/SouthAfrica/NICD-N39145/2022	EPI_ISL_12307644	AMPATH	National Institute for Communicable Diseases of the National Health Laboratory Service	Amoako DG, Everatt J, Scheepers C, Mohale T, Ntuli N, Mahlangu B, Mnguni A, Ismail A, Bhiman JN
hCoV-19/SouthAfrica/NICD-N39146/2022	EPI_ISL_12307645	AMPATH	National Institute for Communicable Diseases of the National Health Laboratory Service	Amoako DG, Everatt J, Scheepers C, Mohale T, Ntuli N, Mahlangu B, Mnguni A, Ismail A, Bhiman JN
hCoV-19/SouthAfrica/NICD-N39150/2022	EPI_ISL_12307647	AMPATH	National Institute for Communicable Diseases of the National Health Laboratory Service	Amoako DG, Everatt J, Scheepers C, Mohale T, Ntuli N, Mahlangu B, Mnguni A, Ismail A, Bhiman JN
hCoV-19/SouthAfrica/NICD-N39155/2022	EPI_ISL_12307650	AMPATH	National Institute for Communicable Diseases of the National Health Laboratory Service	Amoako DG, Everatt J, Scheepers C, Mohale T, Ntuli N, Mahlangu B, Mnguni A, Ismail A, Bhiman JN
hCoV-19/SouthAfrica/NICD-N39157/2022	EPI_ISL_12307652	AMPATH	National Institute for Communicable Diseases of the National Health Laboratory Service	Amoako DG, Everatt J, Scheepers C, Mohale T, Ntuli N, Mahlangu B, Mnguni A, Ismail A, Bhiman JN
hCoV-19/SouthAfrica/NICD-N39159/2022	EPI_ISL_12307654	AMPATH	National Institute for Communicable Diseases of the National Health Laboratory Service	Amoako DG, Everatt J, Scheepers C, Mohale T, Ntuli N, Mahlangu B, Mnguni A, Ismail A, Bhiman JN
hCoV-19/SouthAfrica/NICD-N39164/2022	EPI_ISL_12307657	AMPATH	National Institute for Communicable Diseases of the National Health Laboratory Service	Amoako DG, Everatt J, Scheepers C, Mohale T, Ntuli N, Mahlangu B, Mnguni A, Ismail A, Bhiman JN
hCoV-19/SouthAfrica/NICD-N39172/2022	EPI_ISL_12307663	AMPATH	National Institute for Communicable Diseases of the National Health Laboratory Service	Amoako DG, Everatt J, Scheepers C, Mohale T, Ntuli N, Mahlangu B, Mnguni A, Ismail A, Bhiman JN
hCoV-19/SouthAfrica/NICD-N39173/2022	EPI_ISL_12307664	AMPATH	National Institute for Communicable Diseases of the National Health Laboratory Service	Amoako DG, Everatt J, Scheepers C, Mohale T, Ntuli N, Mahlangu B, Mnguni A, Ismail A, Bhiman JN
hCoV-19/SouthAfrica/NICD-N39175/2022	EPI_ISL_12307666	AMPATH	National Institute for Communicable Diseases of the National Health Laboratory Service	Amoako DG, Everatt J, Scheepers C, Mohale T, Ntuli N, Mahlangu B, Mnguni A, Ismail A, Bhiman JN
hCoV-19/SouthAfrica/NICD-N39176/2022	EPI_ISL_12307667	AMPATH	National Institute for Communicable Diseases of the National Health Laboratory Service	Amoako DG, Everatt J, Scheepers C, Mohale T, Ntuli N, Mahlangu B, Mnguni A, Ismail A, Bhiman JN
hCoV-19/SouthAfrica/NICD-N39177/2022	EPI_ISL_12307668	AMPATH	National Institute for Communicable Diseases of the National Health Laboratory Service	Amoako DG, Everatt J, Scheepers C, Mohale T, Ntuli N, Mahlangu B, Mnguni A, Ismail A, Bhiman JN
hCoV-19/SouthAfrica/NICD-N39180/2022	EPI_ISL_12307671	AMPATH	National Institute for Communicable Diseases of the National Health Laboratory Service	Amoako DG, Everatt J, Scheepers C, Mohale T, Ntuli N, Mahlangu B, Mnguni A, Ismail A, Bhiman JN
hCoV-19/SouthAfrica/NICD-N39181/2022	EPI_ISL_12307672	AMPATH	National Institute for Communicable Diseases of the National Health Laboratory Service	Amoako DG, Everatt J, Scheepers C, Mohale T, Ntuli N, Mahlangu B, Mnguni A, Ismail A, Bhiman JN
hCoV-19/SouthAfrica/NICD-N39184/2022	EPI_ISL_12307675	AMPATH	National Institute for Communicable Diseases of the National Health Laboratory Service	Amoako DG, Everatt J, Scheepers C, Mohale T, Ntuli N, Mahlangu B, Mnguni A, Ismail A, Bhiman JN
hCoV-19/SouthAfrica/NICD-N39186/2022	EPI_ISL_12307677	AMPATH	National Institute for Communicable Diseases of the National Health Laboratory Service	Amoako DG, Everatt J, Scheepers C, Mohale T, Ntuli N, Mahlangu B, Mnguni A, Ismail A, Bhiman JN
hCoV-19/SouthAfrica/NICD-N39189/2022	EPI_ISL_12307680	AMPATH	National Institute for Communicable Diseases of the National Health Laboratory Service	Amoako DG, Everatt J, Scheepers C, Mohale T, Ntuli N, Mahlangu B, Mnguni A, Ismail A, Bhiman JN
hCoV-19/SouthAfrica/NICD-N39326/2022	EPI_ISL_12307681	AMPATH	National Institute for Communicable Diseases of the National Health Laboratory Service	Amoako DG, Everatt J, Scheepers C, Mohale T, Ntuli N, Mahlangu B, Mnguni A, Ismail A, Bhiman JN
hCoV-19/SouthAfrica/NICD-N39329/2022	EPI_ISL_12307682	AMPATH	National Institute for Communicable Diseases of the National Health Laboratory Service	Amoako DG, Everatt J, Scheepers C, Mohale T, Ntuli N, Mahlangu B, Mnguni A, Ismail A, Bhiman JN
hCoV-19/SouthAfrica/NICD-N39330/2022	EPI_ISL_12307683	AMPATH	National Institute for Communicable Diseases of the National Health Laboratory Service	Amoako DG, Everatt J, Scheepers C, Mohale T, Ntuli N, Mahlangu B, Mnguni A, Ismail A, Bhiman JN
hCoV-19/SouthAfrica/NICD-N39332/2022	EPI_ISL_12307684	AMPATH	National Institute for Communicable Diseases of the National Health Laboratory Service	Amoako DG, Everatt J, Scheepers C, Mohale T, Ntuli N, Mahlangu B, Mnguni A, Ismail A, Bhiman JN
hCoV-19/SouthAfrica/NICD-N39333/2022	EPI_ISL_12307685	AMPATH	National Institute for Communicable Diseases of the National Health Laboratory Service	Amoako DG, Everatt J, Scheepers C, Mohale T, Ntuli N, Mahlangu B, Mnguni A, Ismail A, Bhiman JN
hCoV-19/SouthAfrica/NICD-N39334/2022	EPI_ISL_12307686	AMPATH	National Institute for Communicable Diseases of the National Health Laboratory Service	Amoako DG, Everatt J, Scheepers C, Mohale T, Ntuli N, Mahlangu B, Mnguni A, Ismail A, Bhiman JN
hCoV-19/SouthAfrica/NICD-N39335/2022	EPI_ISL_12307687	AMPATH	National Institute for Communicable Diseases of the National Health Laboratory Service	Amoako DG, Everatt J, Scheepers C, Mohale T, Ntuli N, Mahlangu B, Mnguni A, Ismail A, Bhiman JN
hCoV-19/SouthAfrica/NICD-N39336/2022	EPI_ISL_12307688	AMPATH	National Institute for Communicable Diseases of the National Health Laboratory Service	Amoako DG, Everatt J, Scheepers C, Mohale T, Ntuli N, Mahlangu B, Mnguni A, Ismail A, Bhiman JN
hCoV-19/SouthAfrica/NICD-N39337/2022	EPI_ISL_12307689	AMPATH	National Institute for Communicable Diseases of the National Health Laboratory Service	Amoako DG, Everatt J, Scheepers C, Mohale T, Ntuli N, Mahlangu B, Mnguni A, Ismail A, Bhiman JN
hCoV-19/SouthAfrica/NICD-N39338/2022	EPI_ISL_12307690	AMPATH	National Institute for Communicable Diseases of the National Health Laboratory Service	Amoako DG, Everatt J, Scheepers C, Mohale T, Ntuli N, Mahlangu B, Mnguni A, Ismail A, Bhiman JN
hCoV-19/SouthAfrica/NICD-N39340/2022	EPI_ISL_12307691	AMPATH	National Institute for Communicable Diseases of the National Health Laboratory Service	Amoako DG, Everatt J, Scheepers C, Mohale T, Ntuli N, Mahlangu B, Mnguni A, Ismail A, Bhiman JN
hCoV-19/SouthAfrica/NICD-N39344/2022	EPI_ISL_12307692	AMPATH	National Institute for Communicable Diseases of the National Health Laboratory Service	Amoako DG, Everatt J, Scheepers C, Mohale T, Ntuli N, Mahlangu B, Mnguni A, Ismail A, Bhiman JN
hCoV-19/SouthAfrica/NICD-N39345/2022	EPI_ISL_12307693	AMPATH	National Institute for Communicable Diseases of the National Health Laboratory Service	Amoako DG, Everatt J, Scheepers C, Mohale T, Ntuli N, Mahlangu B, Mnguni A, Ismail A, Bhiman JN
hCoV-19/SouthAfrica/NICD-N39347/2022	EPI_ISL_12307694	AMPATH	National Institute for Communicable Diseases of the National Health Laboratory Service	Amoako DG, Everatt J, Scheepers C, Mohale T, Ntuli N, Mahlangu B, Mnguni A, Ismail A, Bhiman JN
hCoV-19/SouthAfrica/NICD-N39348/2022	EPI_ISL_12307695	AMPATH	National Institute for Communicable Diseases of the National Health Laboratory Service	Amoako DG, Everatt J, Scheepers C, Mohale T, Ntuli N, Mahlangu B, Mnguni A, Ismail A, Bhiman JN
hCoV-19/SouthAfrica/NICD-N39364/2022	EPI_ISL_12307708	AMPATH	National Institute for Communicable Diseases of the National Health Laboratory Service	Amoako DG, Everatt J, Scheepers C, Mohale T, Ntuli N, Mahlangu B, Mnguni A, Ismail A, Bhiman JN
hCoV-19/SouthAfrica/CERI-KRISP-K040028/2022	EPI_ISL_12278979	National Health Laboratory Services	CERI, Centre for Epidemic Response and Innovation, Stellenbosch University and KRISP, KZN Research Innovation and Sequencing Platform, UKZN.	Nokukhanya Mdlalose, Giandhari J, Pillay S, Naidoo Y, Naicker D, Maharaj A, Anyaneji UJ, Sanko TJ, Moir M, Van Wyk S, San JE, Tshiabuila D, Tegally H, Wilkinson E, de Oliveira T
hCoV-19/SouthAfrica/CERI-KRISP-K040029/2022	EPI_ISL_12278980	National Health Laboratory Services	CERI, Centre for Epidemic Response and Innovation, Stellenbosch University and KRISP, KZN Research Innovation and Sequencing Platform, UKZN.	Nokukhanya Mdlalose, Giandhari J, Pillay S, Naidoo Y, Naicker D, Maharaj A, Anyaneji UJ, Sanko TJ, Moir M, Van Wyk S, San JE, Tshiabuila D, Tegally H, Wilkinson E, de Oliveira T
hCoV-19/SouthAfrica/CERI-KRISP-K040033/2022	EPI_ISL_12278984	National Health Laboratory Services	CERI, Centre for Epidemic Response and Innovation, Stellenbosch University and KRISP, KZN Research Innovation and Sequencing Platform, UKZN.	Nokukhanya Mdlalose, Giandhari J, Pillay S, Naidoo Y, Naicker D, Maharaj A, Anyaneji UJ, Sanko TJ, Moir M, Van Wyk S, San JE, Tshiabuila D, Tegally H, Wilkinson E, de Oliveira T
hCoV-19/SouthAfrica/CERI-KRISP-K040039/2022	EPI_ISL_12278989	National Health Laboratory Services	CERI, Centre for Epidemic Response and Innovation, Stellenbosch University and KRISP, KZN Research Innovation and Sequencing Platform, UKZN.	Nokukhanya Mdlalose, Giandhari J, Pillay S, Naidoo Y, Naicker D, Maharaj A, Anyaneji UJ, Sanko TJ, Moir M, Van Wyk S, San JE, Tshiabuila D, Tegally H, Wilkinson E, de Oliveira T
hCoV-19/SouthAfrica/CERI-KRISP-K040016/2022	EPI_ISL_12278968	National Health Laboratory Services	CERI, Centre for Epidemic Response and Innovation, Stellenbosch University and KRISP, KZN Research Innovation and Sequencing Platform, UKZN.	Nokukhanya Mdlalose, Giandhari J, Pillay S, Naidoo Y, Naicker D, Maharaj A, Anyaneji UJ, Sanko TJ, Moir M, Van Wyk S, San JE, Tshiabuila D, Tegally H, Wilkinson E, de Oliveira T
hCoV-19/SouthAfrica/CERI-KRISP-K040023/2022	EPI_ISL_12278975	National Health Laboratory Services	CERI, Centre for Epidemic Response and Innovation, Stellenbosch University and KRISP, KZN Research Innovation and Sequencing Platform, UKZN.	Nokukhanya Mdlalose, Giandhari J, Pillay S, Naidoo Y, Naicker D, Maharaj A, Anyaneji UJ, Sanko TJ, Moir M, Van Wyk S, San JE, Tshiabuila D, Tegally H, Wilkinson E, de Oliveira T
hCoV-19/SouthAfrica/CERI-KRISP-K040030/2022	EPI_ISL_12278981	National Health Laboratory Services	CERI, Centre for Epidemic Response and Innovation, Stellenbosch University and KRISP, KZN Research Innovation and Sequencing Platform, UKZN.	Nokukhanya Mdlalose, Giandhari J, Pillay S, Naidoo Y, Naicker D, Maharaj A, Anyaneji UJ, Sanko TJ, Moir M, Van Wyk S, San JE, Tshiabuila D, Tegally H, Wilkinson E, de Oliveira T
hCoV-19/SouthAfrica/CERI-KRISP-K040031/2022	EPI_ISL_12278982	National Health Laboratory Services	CERI, Centre for Epidemic Response and Innovation, Stellenbosch University and KRISP, KZN Research Innovation and Sequencing Platform, UKZN.	Nokukhanya Mdlalose, Giandhari J, Pillay S, Naidoo Y, Naicker D, Maharaj A, Anyaneji UJ, Sanko TJ, Moir M, Van Wyk S, San JE, Tshiabuila D, Tegally H, Wilkinson E, de Oliveira T
hCoV-19/SouthAfrica/CERI-KRISP-K040037/2022	EPI_ISL_12278987	National Health Laboratory Services	CERI, Centre for Epidemic Response and Innovation, Stellenbosch University and KRISP, KZN Research Innovation and Sequencing Platform, UKZN.	Nokukhanya Mdlalose, Giandhari J, Pillay S, Naidoo Y, Naicker D, Maharaj A, Anyaneji UJ, Sanko TJ, Moir M, Van Wyk S, San JE, Tshiabuila D, Tegally H, Wilkinson E, de Oliveira T
hCoV-19/SouthAfrica/CERI-KRISP-K040040/2022	EPI_ISL_12278990	National Health Laboratory Services	CERI, Centre for Epidemic Response and Innovation, Stellenbosch University and KRISP, KZN Research Innovation and Sequencing Platform, UKZN.	Nokukhanya Mdlalose, Giandhari J, Pillay S, Naidoo Y, Naicker D, Maharaj A, Anyaneji UJ, Sanko TJ, Moir M, Van Wyk S, San JE, Tshiabuila D, Tegally H, Wilkinson E, de Oliveira T
hCoV-19/SouthAfrica/CERI-KRISP-K039675/2022	EPI_ISL_12097325	ZARV/NHLS,¬¨‚Ä†Department Medical Virology,¬¨‚Ä†University of Pretoria	CERI, Centre for Epidemic Response and Innvoation, Stellenbosch University and KRISP, KZN Research Innovation and Sequencing Platform, UKZN.	Amy Strydom, Adriano Mendes, Micheala Davids, Sim Mayaphi and Marietjie Venter, Giandhari J, Pillay S, Naidoo Y, Naicker D, Maharaj A, Anyaneji UJ, Moir M, Van Wyk S, San JE, Tshiabuila D, Tegally H, Wilkinson E, de Oliveira T
hCoV-19/SouthAfrica/CERI-KRISP-K039791/2022	EPI_ISL_12097382	National Health Laboratory Services	CERI, Centre for Epidemic Response and Innvoation, Stellenbosch University and KRISP, KZN Research Innovation and Sequencing Platform, UKZN.	Nokukhanya Mdlalose, Giandhari J, Pillay S, Naidoo Y, Naicker D, Maharaj A, Anyaneji UJ, Moir M, Van Wyk S, San JE, Tshiabuila D, Tegally H, Wilkinson E, de Oliveira T
hCoV-19/SouthAfrica/CERI-KRISP-K039811/2022	EPI_ISL_12097389	National Health Laboratory Services	CERI, Centre for Epidemic Response and Innvoation, Stellenbosch University and KRISP, KZN Research Innovation and Sequencing Platform, UKZN.	Nokukhanya Mdlalose, Giandhari J, Pillay S, Naidoo Y, Naicker D, Maharaj A, Anyaneji UJ, Moir M, Van Wyk S, San JE, Tshiabuila D, Tegally H, Wilkinson E, de Oliveira T
hCoV-19/SouthAfrica/CERI-KRISP-K039663/2022	EPI_ISL_12097314	ZARV/NHLS,¬¨‚Ä†Department Medical Virology,¬¨‚Ä†University of Pretoria	CERI, Centre for Epidemic Response and Innvoation, Stellenbosch University and KRISP, KZN Research Innovation and Sequencing Platform, UKZN.	Amy Strydom, Adriano Mendes, Micheala Davids, Sim Mayaphi and Marietjie Venter, Giandhari J, Pillay S, Naidoo Y, Naicker D, Maharaj A, Anyaneji UJ, Moir M, Van Wyk S, San JE, Tshiabuila D, Tegally H, Wilkinson E, de Oliveira T
hCoV-19/SouthAfrica/CERI-KRISP-K039664/2022	EPI_ISL_12097315	ZARV/NHLS,¬¨‚Ä†Department Medical Virology,¬¨‚Ä†University of Pretoria	CERI, Centre for Epidemic Response and Innvoation, Stellenbosch University and KRISP, KZN Research Innovation and Sequencing Platform, UKZN.	Amy Strydom, Adriano Mendes, Micheala Davids, Sim Mayaphi and Marietjie Venter, Giandhari J, Pillay S, Naidoo Y, Naicker D, Maharaj A, Anyaneji UJ, Moir M, Van Wyk S, San JE, Tshiabuila D, Tegally H, Wilkinson E, de Oliveira T
hCoV-19/SouthAfrica/CERI-KRISP-K039665/2022	EPI_ISL_12097316	ZARV/NHLS,¬¨‚Ä†Department Medical Virology,¬¨‚Ä†University of Pretoria	CERI, Centre for Epidemic Response and Innvoation, Stellenbosch University and KRISP, KZN Research Innovation and Sequencing Platform, UKZN.	Amy Strydom, Adriano Mendes, Micheala Davids, Sim Mayaphi and Marietjie Venter, Giandhari J, Pillay S, Naidoo Y, Naicker D, Maharaj A, Anyaneji UJ, Moir M, Van Wyk S, San JE, Tshiabuila D, Tegally H, Wilkinson E, de Oliveira T
hCoV-19/SouthAfrica/CERI-KRISP-K039666/2022	EPI_ISL_12097317	ZARV/NHLS,¬¨‚Ä†Department Medical Virology,¬¨‚Ä†University of Pretoria	CERI, Centre for Epidemic Response and Innvoation, Stellenbosch University and KRISP, KZN Research Innovation and Sequencing Platform, UKZN.	Amy Strydom, Adriano Mendes, Micheala Davids, Sim Mayaphi and Marietjie Venter, Giandhari J, Pillay S, Naidoo Y, Naicker D, Maharaj A, Anyaneji UJ, Moir M, Van Wyk S, San JE, Tshiabuila D, Tegally H, Wilkinson E, de Oliveira T
hCoV-19/SouthAfrica/CERI-KRISP-K039667/2022	EPI_ISL_12097318	ZARV/NHLS,¬¨‚Ä†Department Medical Virology,¬¨‚Ä†University of Pretoria	CERI, Centre for Epidemic Response and Innvoation, Stellenbosch University and KRISP, KZN Research Innovation and Sequencing Platform, UKZN.	Amy Strydom, Adriano Mendes, Micheala Davids, Sim Mayaphi and Marietjie Venter, Giandhari J, Pillay S, Naidoo Y, Naicker D, Maharaj A, Anyaneji UJ, Moir M, Van Wyk S, San JE, Tshiabuila D, Tegally H, Wilkinson E, de Oliveira T
hCoV-19/SouthAfrica/CERI-KRISP-K039668/2022	EPI_ISL_12097319	ZARV/NHLS,¬¨‚Ä†Department Medical Virology,¬¨‚Ä†University of Pretoria	CERI, Centre for Epidemic Response and Innvoation, Stellenbosch University and KRISP, KZN Research Innovation and Sequencing Platform, UKZN.	Amy Strydom, Adriano Mendes, Micheala Davids, Sim Mayaphi and Marietjie Venter, Giandhari J, Pillay S, Naidoo Y, Naicker D, Maharaj A, Anyaneji UJ, Moir M, Van Wyk S, San JE, Tshiabuila D, Tegally H, Wilkinson E, de Oliveira T
hCoV-19/SouthAfrica/CERI-KRISP-K039671/2022	EPI_ISL_12097322	ZARV/NHLS,¬¨‚Ä†Department Medical Virology,¬¨‚Ä†University of Pretoria	CERI, Centre for Epidemic Response and Innvoation, Stellenbosch University and KRISP, KZN Research Innovation and Sequencing Platform, UKZN.	Amy Strydom, Adriano Mendes, Micheala Davids, Sim Mayaphi and Marietjie Venter, Giandhari J, Pillay S, Naidoo Y, Naicker D, Maharaj A, Anyaneji UJ, Moir M, Van Wyk S, San JE, Tshiabuila D, Tegally H, Wilkinson E, de Oliveira T
hCoV-19/SouthAfrica/CERI-KRISP-K039672/2022	EPI_ISL_12097323	ZARV/NHLS,¬¨‚Ä†Department Medical Virology,¬¨‚Ä†University of Pretoria	CERI, Centre for Epidemic Response and Innvoation, Stellenbosch University and KRISP, KZN Research Innovation and Sequencing Platform, UKZN.	Amy Strydom, Adriano Mendes, Micheala Davids, Sim Mayaphi and Marietjie Venter, Giandhari J, Pillay S, Naidoo Y, Naicker D, Maharaj A, Anyaneji UJ, Moir M, Van Wyk S, San JE, Tshiabuila D, Tegally H, Wilkinson E, de Oliveira T
hCoV-19/SouthAfrica/CERI-KRISP-K039669/2022	EPI_ISL_12097320	ZARV/NHLS,¬¨‚Ä†Department Medical Virology,¬¨‚Ä†University of Pretoria	CERI, Centre for Epidemic Response and Innvoation, Stellenbosch University and KRISP, KZN Research Innovation and Sequencing Platform, UKZN.	Amy Strydom, Adriano Mendes, Micheala Davids, Sim Mayaphi and Marietjie Venter, Giandhari J, Pillay S, Naidoo Y, Naicker D, Maharaj A, Anyaneji UJ, Moir M, Van Wyk S, San JE, Tshiabuila D, Tegally H, Wilkinson E, de Oliveira T
hCoV-19/SouthAfrica/CERI-KRISP-K039670/2022	EPI_ISL_12097321	ZARV/NHLS,¬¨‚Ä†Department Medical Virology,¬¨‚Ä†University of Pretoria	CERI, Centre for Epidemic Response and Innvoation, Stellenbosch University and KRISP, KZN Research Innovation and Sequencing Platform, UKZN.	Amy Strydom, Adriano Mendes, Micheala Davids, Sim Mayaphi and Marietjie Venter, Giandhari J, Pillay S, Naidoo Y, Naicker D, Maharaj A, Anyaneji UJ, Moir M, Van Wyk S, San JE, Tshiabuila D, Tegally H, Wilkinson E, de Oliveira T
hCoV-19/SouthAfrica/CERI-KRISP-K039673/2022	EPI_ISL_12097324	ZARV/NHLS,¬¨‚Ä†Department Medical Virology,¬¨‚Ä†University of Pretoria	CERI, Centre for Epidemic Response and Innvoation, Stellenbosch University and KRISP, KZN Research Innovation and Sequencing Platform, UKZN.	Amy Strydom, Adriano Mendes, Micheala Davids, Sim Mayaphi and Marietjie Venter, Giandhari J, Pillay S, Naidoo Y, Naicker D, Maharaj A, Anyaneji UJ, Moir M, Van Wyk S, San JE, Tshiabuila D, Tegally H, Wilkinson E, de Oliveira T
hCoV-19/SouthAfrica/CERI-KRISP-K039829/2022	EPI_ISL_12097405	National Health Laboratory Services	CERI, Centre for Epidemic Response and Innvoation, Stellenbosch University and KRISP, KZN Research Innovation and Sequencing Platform, UKZN.	Nokukhanya Mdlalose, Giandhari J, Pillay S, Naidoo Y, Naicker D, Maharaj A, Anyaneji UJ, Moir M, Van Wyk S, San JE, Tshiabuila D, Tegally H, Wilkinson E, de Oliveira T
hCoV-19/SouthAfrica/CERI-KRISP-K039662/2022	EPI_ISL_12097313	ZARV/NHLS,¬¨‚Ä†Department Medical Virology,¬¨‚Ä†University of Pretoria	CERI, Centre for Epidemic Response and Innvoation, Stellenbosch University and KRISP, KZN Research Innovation and Sequencing Platform, UKZN.	Amy Strydom, Adriano Mendes, Micheala Davids, Sim Mayaphi and Marietjie Venter, Giandhari J, Pillay S, Naidoo Y, Naicker D, Maharaj A, Anyaneji UJ, Moir M, Van Wyk S, San JE, Tshiabuila D, Tegally H, Wilkinson E, de Oliveira T
hCoV-19/SouthAfrica/CERI-KRISP-K039828/2022	EPI_ISL_12097404	National Health Laboratory Services	CERI, Centre for Epidemic Response and Innvoation, Stellenbosch University and KRISP, KZN Research Innovation and Sequencing Platform, UKZN.	Nokukhanya Mdlalose, Giandhari J, Pillay S, Naidoo Y, Naicker D, Maharaj A, Anyaneji UJ, Moir M, Van Wyk S, San JE, Tshiabuila D, Tegally H, Wilkinson E, de Oliveira T
hCoV-19/SouthAfrica/SU-NHLS_4441/2022	EPI_ISL_12012873	Division of Medical Virology, National Health Laboratory Service (NHLS), Tygerberg Hospital / Stellenbosch University	Division of Medical Virology, National Health Laboratory Service (NHLS), Tygerberg Hospital / Stellenbosch University	Susan Engelbrecht, Tongai Maponga, Shannon Wilson, Mathilda Claassen, Tania Stander, Gert van Zyl, Wolfgang Preiser
hCoV-19/SouthAfrica/SU-NHLS_4442/2022	EPI_ISL_12012874	Division of Medical Virology, National Health Laboratory Service (NHLS), Tygerberg Hospital / Stellenbosch University	Division of Medical Virology, National Health Laboratory Service (NHLS), Tygerberg Hospital / Stellenbosch University	Susan Engelbrecht, Tongai Maponga, Shannon Wilson, Mathilda Claassen, Tania Stander, Gert van Zyl, Wolfgang Preiser
hCoV-19/SouthAfrica/SU-NHLS_4460/2022	EPI_ISL_12012892	PathCare, Cape Town	Division of Medical Virology, National Health Laboratory Service (NHLS), Tygerberg Hospital / Stellenbosch University	Jean Maritz, Nadine Cronje, Petra Raimond, Tongai Maponga, Shannon Wilson, Gert van Zyl, Wolfgang Preiser
hCoV-19/SouthAfrica/SU-NHLS_4469/2022	EPI_ISL_12012901	PathCare, Cape Town	Division of Medical Virology, National Health Laboratory Service (NHLS), Tygerberg Hospital / Stellenbosch University	Jean Maritz, Nadine Cronje, Petra Raimond, Tongai Maponga, Shannon Wilson, Gert van Zyl, Wolfgang Preiser
hCoV-19/SouthAfrica/SU-NHLS_4476/2022	EPI_ISL_12012908	PathCare, Cape Town	Division of Medical Virology, National Health Laboratory Service (NHLS), Tygerberg Hospital / Stellenbosch University	Jean Maritz, Nadine Cronje, Petra Raimond, Tongai Maponga, Shannon Wilson, Gert van Zyl, Wolfgang Preiser
hCoV-19/SouthAfrica/SU-NHLS_4488/2022	EPI_ISL_12012920	PathCare, Cape Town	Division of Medical Virology, National Health Laboratory Service (NHLS), Tygerberg Hospital / Stellenbosch University	Jean Maritz, Nadine Cronje, Petra Raimond, Tongai Maponga, Shannon Wilson, Gert van Zyl, Wolfgang Preiser
hCoV-19/SouthAfrica/SU-NHLS_4489/2022	EPI_ISL_12012921	PathCare, Cape Town	Division of Medical Virology, National Health Laboratory Service (NHLS), Tygerberg Hospital / Stellenbosch University	Jean Maritz, Nadine Cronje, Petra Raimond, Tongai Maponga, Shannon Wilson, Gert van Zyl, Wolfgang Preiser
hCoV-19/SouthAfrica/SU-NHLS_4500/2022	EPI_ISL_12012932	PathCare, Cape Town	Division of Medical Virology, National Health Laboratory Service (NHLS), Tygerberg Hospital / Stellenbosch University	Jean Maritz, Nadine Cronje, Petra Raimond, Tongai Maponga, Shannon Wilson, Gert van Zyl, Wolfgang Preiser
hCoV-19/SouthAfrica/SU-NHLS_4528/2022	EPI_ISL_12013571	PathCare, Cape Town	Division of Medical Virology, National Health Laboratory Service (NHLS), Tygerberg Hospital / Stellenbosch University	Jean Maritz, Nadine Cronje, Petra Raimond, Tongai Maponga, Shannon Wilson, Gert van Zyl, Wolfgang Preiser
hCoV-19/SouthAfrica/NICD-N39397/2022	EPI_ISL_12401126	AMPATH	National Institute for Communicable Diseases of the National Health Laboratory Service	Amoako DG, Everatt J, Kekana D, Scheepers C, Mohale T, Ntuli N, Mahlangu B, Mnguni A, Ismail A, Bhiman JN, Wolter N
hCoV-19/SouthAfrica/NICD-N39422/2022	EPI_ISL_12401150	AMPATH	National Institute for Communicable Diseases of the National Health Laboratory Service	Amoako DG, Everatt J, Kekana D, Scheepers C, Mohale T, Ntuli N, Mahlangu B, Mnguni A, Ismail A, Bhiman JN, Wolter N
hCoV-19/SouthAfrica/NICD-N39428/2022	EPI_ISL_12401153	AMPATH	National Institute for Communicable Diseases of the National Health Laboratory Service	Amoako DG, Everatt J, Kekana D, Scheepers C, Mohale T, Ntuli N, Mahlangu B, Mnguni A, Ismail A, Bhiman JN, Wolter N
hCoV-19/SouthAfrica/NICD-N39432/2022	EPI_ISL_12401156	AMPATH	National Institute for Communicable Diseases of the National Health Laboratory Service	Amoako DG, Everatt J, Kekana D, Scheepers C, Mohale T, Ntuli N, Mahlangu B, Mnguni A, Ismail A, Bhiman JN, Wolter N
hCoV-19/SouthAfrica/NICD-N39435/2022	EPI_ISL_12401157	AMPATH	National Institute for Communicable Diseases of the National Health Laboratory Service	Amoako DG, Everatt J, Kekana D, Scheepers C, Mohale T, Ntuli N, Mahlangu B, Mnguni A, Ismail A, Bhiman JN, Wolter N
hCoV-19/SouthAfrica/NICD-N39452/2022	EPI_ISL_12477000	AMPATH	National Institute for Communicable Diseases of the National Health Laboratory Service	Amoako DG, Everatt J, Kekana D, Scheepers C, Mohale T, Ntuli N, Mahlangu B, Mnguni A, Ismail A, Bhiman JN, Wolter N
hCoV-19/SouthAfrica/NICD-N39455/2022	EPI_ISL_12477003	AMPATH	National Institute for Communicable Diseases of the National Health Laboratory Service	Amoako DG, Everatt J, Kekana D, Scheepers C, Mohale T, Ntuli N, Mahlangu B, Mnguni A, Ismail A, Bhiman JN, Wolter N
hCoV-19/SouthAfrica/NICD-N39465/2022	EPI_ISL_12477011	AMPATH	National Institute for Communicable Diseases of the National Health Laboratory Service	Amoako DG, Everatt J, Kekana D, Scheepers C, Mohale T, Ntuli N, Mahlangu B, Mnguni A, Ismail A, Bhiman JN, Wolter N
hCoV-19/SouthAfrica/NICD-N39466/2022	EPI_ISL_12477012	AMPATH	National Institute for Communicable Diseases of the National Health Laboratory Service	Amoako DG, Everatt J, Kekana D, Scheepers C, Mohale T, Ntuli N, Mahlangu B, Mnguni A, Ismail A, Bhiman JN, Wolter N
hCoV-19/SouthAfrica/NICD-N39468/2022	EPI_ISL_12477014	AMPATH	National Institute for Communicable Diseases of the National Health Laboratory Service	Amoako DG, Everatt J, Kekana D, Scheepers C, Mohale T, Ntuli N, Mahlangu B, Mnguni A, Ismail A, Bhiman JN, Wolter N
hCoV-19/SouthAfrica/NICD-N39469/2022	EPI_ISL_12477015	AMPATH	National Institute for Communicable Diseases of the National Health Laboratory Service	Amoako DG, Everatt J, Kekana D, Scheepers C, Mohale T, Ntuli N, Mahlangu B, Mnguni A, Ismail A, Bhiman JN, Wolter N
hCoV-19/SouthAfrica/NICD-N39470/2022	EPI_ISL_12477016	AMPATH	National Institute for Communicable Diseases of the National Health Laboratory Service	Amoako DG, Everatt J, Kekana D, Scheepers C, Mohale T, Ntuli N, Mahlangu B, Mnguni A, Ismail A, Bhiman JN, Wolter N
hCoV-19/SouthAfrica/NICD-N39473/2022	EPI_ISL_12477018	AMPATH	National Institute for Communicable Diseases of the National Health Laboratory Service	Amoako DG, Everatt J, Kekana D, Scheepers C, Mohale T, Ntuli N, Mahlangu B, Mnguni A, Ismail A, Bhiman JN, Wolter N
hCoV-19/SouthAfrica/NICD-N39484/2022	EPI_ISL_12477021	AMPATH	National Institute for Communicable Diseases of the National Health Laboratory Service	Amoako DG, Everatt J, Kekana D, Scheepers C, Mohale T, Ntuli N, Mahlangu B, Mnguni A, Ismail A, Bhiman JN, Wolter N
hCoV-19/SouthAfrica/NICD-N39489/2022	EPI_ISL_12477023	AMPATH	National Institute for Communicable Diseases of the National Health Laboratory Service	Amoako DG, Everatt J, Kekana D, Scheepers C, Mohale T, Ntuli N, Mahlangu B, Mnguni A, Ismail A, Bhiman JN, Wolter N
hCoV-19/SouthAfrica/NICD-N38782/2022	EPI_ISL_12519988	AMPATH	National Institute for Communicable Diseases of the National Health Laboratory Service	Amoako DG, Everatt J, Kekana D, Scheepers C, Mohale T, Ntuli N, Mahlangu B, Mnguni A, Ismail A, Bhiman JN, Wolter N
hCoV-19/SouthAfrica/NICD-N38784/2022	EPI_ISL_12519990	AMPATH	National Institute for Communicable Diseases of the National Health Laboratory Service	Amoako DG, Everatt J, Kekana D, Scheepers C, Mohale T, Ntuli N, Mahlangu B, Mnguni A, Ismail A, Bhiman JN, Wolter N
hCoV-19/SouthAfrica/NICD-N38786/2022	EPI_ISL_12519992	AMPATH	National Institute for Communicable Diseases of the National Health Laboratory Service	Amoako DG, Everatt J, Kekana D, Scheepers C, Mohale T, Ntuli N, Mahlangu B, Mnguni A, Ismail A, Bhiman JN, Wolter N
hCoV-19/SouthAfrica/NICD-N38787/2022	EPI_ISL_12519993	AMPATH	National Institute for Communicable Diseases of the National Health Laboratory Service	Amoako DG, Everatt J, Kekana D, Scheepers C, Mohale T, Ntuli N, Mahlangu B, Mnguni A, Ismail A, Bhiman JN, Wolter N
hCoV-19/SouthAfrica/NICD-N38800/2022	EPI_ISL_12520002	AMPATH	National Institute for Communicable Diseases of the National Health Laboratory Service	Amoako DG, Everatt J, Kekana D, Scheepers C, Mohale T, Ntuli N, Mahlangu B, Mnguni A, Ismail A, Bhiman JN, Wolter N
hCoV-19/SouthAfrica/NICD-N38820/2022	EPI_ISL_12520018	AMPATH	National Institute for Communicable Diseases of the National Health Laboratory Service	Amoako DG, Everatt J, Kekana D, Scheepers C, Mohale T, Ntuli N, Mahlangu B, Mnguni A, Ismail A, Bhiman JN, Wolter N
hCoV-19/SouthAfrica/NICD-N38822/2022	EPI_ISL_12520020	AMPATH	National Institute for Communicable Diseases of the National Health Laboratory Service	Amoako DG, Everatt J, Kekana D, Scheepers C, Mohale T, Ntuli N, Mahlangu B, Mnguni A, Ismail A, Bhiman JN, Wolter N
hCoV-19/SouthAfrica/NICD-N38823/2022	EPI_ISL_12520022	AMPATH	National Institute for Communicable Diseases of the National Health Laboratory Service	Amoako DG, Everatt J, Kekana D, Scheepers C, Mohale T, Ntuli N, Mahlangu B, Mnguni A, Ismail A, Bhiman JN, Wolter N
hCoV-19/SouthAfrica/NICD-N38831/2022	EPI_ISL_12520026	AMPATH	National Institute for Communicable Diseases of the National Health Laboratory Service	Amoako DG, Everatt J, Kekana D, Scheepers C, Mohale T, Ntuli N, Mahlangu B, Mnguni A, Ismail A, Bhiman JN, Wolter N
hCoV-19/SouthAfrica/NICD-N38847/2022	EPI_ISL_12520035	AMPATH	National Institute for Communicable Diseases of the National Health Laboratory Service	Amoako DG, Everatt J, Kekana D, Scheepers C, Mohale T, Ntuli N, Mahlangu B, Mnguni A, Ismail A, Bhiman JN, Wolter N
hCoV-19/SouthAfrica/NICD-N38860/2022	EPI_ISL_12520042	AMPATH	National Institute for Communicable Diseases of the National Health Laboratory Service	Amoako DG, Everatt J, Kekana D, Scheepers C, Mohale T, Ntuli N, Mahlangu B, Mnguni A, Ismail A, Bhiman JN, Wolter N
hCoV-19/SouthAfrica/NICD-N38867/2022	EPI_ISL_12520047	AMPATH	National Institute for Communicable Diseases of the National Health Laboratory Service	Amoako DG, Everatt J, Kekana D, Scheepers C, Mohale T, Ntuli N, Mahlangu B, Mnguni A, Ismail A, Bhiman JN, Wolter N
hCoV-19/SouthAfrica/NICD-N38868/2022	EPI_ISL_12520048	AMPATH	National Institute for Communicable Diseases of the National Health Laboratory Service	Amoako DG, Everatt J, Kekana D, Scheepers C, Mohale T, Ntuli N, Mahlangu B, Mnguni A, Ismail A, Bhiman JN, Wolter N
hCoV-19/SouthAfrica/NICD-N38872/2022	EPI_ISL_12307541	AMPATH	National Institute for Communicable Diseases of the National Health Laboratory Service	Amoako DG, Everatt J, Scheepers C, Mohale T, Ntuli N, Mahlangu B, Mnguni A, Ismail A, Bhiman JN
hCoV-19/SouthAfrica/NICD-N38883/2022	EPI_ISL_12307545	AMPATH	National Institute for Communicable Diseases of the National Health Laboratory Service	Amoako DG, Everatt J, Scheepers C, Mohale T, Ntuli N, Mahlangu B, Mnguni A, Ismail A, Bhiman JN
hCoV-19/SouthAfrica/NICD-N38885/2022	EPI_ISL_12307546	AMPATH	National Institute for Communicable Diseases of the National Health Laboratory Service	Amoako DG, Everatt J, Scheepers C, Mohale T, Ntuli N, Mahlangu B, Mnguni A, Ismail A, Bhiman JN
hCoV-19/SouthAfrica/NICD-N38899/2022	EPI_ISL_12307556	AMPATH	National Institute for Communicable Diseases of the National Health Laboratory Service	Amoako DG, Everatt J, Scheepers C, Mohale T, Ntuli N, Mahlangu B, Mnguni A, Ismail A, Bhiman JN
hCoV-19/SouthAfrica/NICD-N38911/2022	EPI_ISL_12307564	AMPATH	National Institute for Communicable Diseases of the National Health Laboratory Service	Amoako DG, Everatt J, Scheepers C, Mohale T, Ntuli N, Mahlangu B, Mnguni A, Ismail A, Bhiman JN
hCoV-19/SouthAfrica/NICD-N38923/2022	EPI_ISL_12307571	AMPATH	National Institute for Communicable Diseases of the National Health Laboratory Service	Amoako DG, Everatt J, Scheepers C, Mohale T, Ntuli N, Mahlangu B, Mnguni A, Ismail A, Bhiman JN
hCoV-19/SouthAfrica/NICD-N38927/2022	EPI_ISL_12307574	AMPATH	National Institute for Communicable Diseases of the National Health Laboratory Service	Amoako DG, Everatt J, Scheepers C, Mohale T, Ntuli N, Mahlangu B, Mnguni A, Ismail A, Bhiman JN
hCoV-19/SouthAfrica/NICD-N38934/2022	EPI_ISL_12307580	AMPATH	National Institute for Communicable Diseases of the National Health Laboratory Service	Amoako DG, Everatt J, Scheepers C, Mohale T, Ntuli N, Mahlangu B, Mnguni A, Ismail A, Bhiman JN
hCoV-19/SouthAfrica/NICD-N38935/2022	EPI_ISL_12307581	AMPATH	National Institute for Communicable Diseases of the National Health Laboratory Service	Amoako DG, Everatt J, Scheepers C, Mohale T, Ntuli N, Mahlangu B, Mnguni A, Ismail A, Bhiman JN
hCoV-19/SouthAfrica/NICD-N38937/2022	EPI_ISL_12307582	AMPATH	National Institute for Communicable Diseases of the National Health Laboratory Service	Amoako DG, Everatt J, Scheepers C, Mohale T, Ntuli N, Mahlangu B, Mnguni A, Ismail A, Bhiman JN
hCoV-19/SouthAfrica/NICD-N38938/2022	EPI_ISL_12307583	AMPATH	National Institute for Communicable Diseases of the National Health Laboratory Service	Amoako DG, Everatt J, Scheepers C, Mohale T, Ntuli N, Mahlangu B, Mnguni A, Ismail A, Bhiman JN
hCoV-19/SouthAfrica/NICD-N38968/2022	EPI_ISL_12307585	TSHEPONG LABORATORY	National Institute for Communicable Diseases of the National Health Laboratory Service	Amoako DG, Everatt J, Scheepers C, Mohale T, Ntuli N, Mahlangu B, Mnguni A, Ismail A, Bhiman JN
hCoV-19/SouthAfrica/NICD-N39131/2022	EPI_ISL_12307635	AMPATH	National Institute for Communicable Diseases of the National Health Laboratory Service	Amoako DG, Everatt J, Scheepers C, Mohale T, Ntuli N, Mahlangu B, Mnguni A, Ismail A, Bhiman JN
hCoV-19/SouthAfrica/NICD-N39154/2022	EPI_ISL_12307649	AMPATH	National Institute for Communicable Diseases of the National Health Laboratory Service	Amoako DG, Everatt J, Scheepers C, Mohale T, Ntuli N, Mahlangu B, Mnguni A, Ismail A, Bhiman JN
hCoV-19/SouthAfrica/NICD-N39169/2022	EPI_ISL_12307660	AMPATH	National Institute for Communicable Diseases of the National Health Laboratory Service	Amoako DG, Everatt J, Scheepers C, Mohale T, Ntuli N, Mahlangu B, Mnguni A, Ismail A, Bhiman JN
hCoV-19/SouthAfrica/NICD-N39371/2022	EPI_ISL_12307710	AMPATH	National Institute for Communicable Diseases of the National Health Laboratory Service	Amoako DG, Everatt J, Scheepers C, Mohale T, Ntuli N, Mahlangu B, Mnguni A, Ismail A, Bhiman JN
hCoV-19/SouthAfrica/CERI-KRISP-K040010/2022	EPI_ISL_12268490	AHRI - Alex Sigal	CERI, Centre for Epidemic Response and Innovation, Stellenbosch University and KRISP, KZN Research Innovation and Sequencing Platform, UKZN.	Sigal Alex, Cele Sandile, Karim Farina, Khan Khadija, Bernstein Mallory, Giandhari J, Pillay S, Naidoo Y, Naicker D, Maharaj A, Anyaneji UJ, Sanko TJ, Moir M, Van Wyk S, San JE, Tshiabuila D, Tegally H, Wilkinson E, de Oliveira T
hCoV-19/SouthAfrica/CERI-KRISP-K039686/2022	EPI_ISL_12097335	ZARV/NHLS,¬¨‚Ä†Department Medical Virology,¬¨‚Ä†University of Pretoria	CERI, Centre for Epidemic Response and Innvoation, Stellenbosch University and KRISP, KZN Research Innovation and Sequencing Platform, UKZN.	Amy Strydom, Adriano Mendes, Micheala Davids, Sim Mayaphi and Marietjie Venter, Giandhari J, Pillay S, Naidoo Y, Naicker D, Maharaj A, Anyaneji UJ, Moir M, Van Wyk S, San JE, Tshiabuila D, Tegally H, Wilkinson E, de Oliveira T
hCoV-19/SouthAfrica/CERI-KRISP-K039676/2022	EPI_ISL_12097326	ZARV/NHLS,¬¨‚Ä†Department Medical Virology,¬¨‚Ä†University of Pretoria	CERI, Centre for Epidemic Response and Innvoation, Stellenbosch University and KRISP, KZN Research Innovation and Sequencing Platform, UKZN.	Amy Strydom, Adriano Mendes, Micheala Davids, Sim Mayaphi and Marietjie Venter, Giandhari J, Pillay S, Naidoo Y, Naicker D, Maharaj A, Anyaneji UJ, Moir M, Van Wyk S, San JE, Tshiabuila D, Tegally H, Wilkinson E, de Oliveira T
hCoV-19/SouthAfrica/CERI-KRISP-K039677/2022	EPI_ISL_12097327	ZARV/NHLS,¬¨‚Ä†Department Medical Virology,¬¨‚Ä†University of Pretoria	CERI, Centre for Epidemic Response and Innvoation, Stellenbosch University and KRISP, KZN Research Innovation and Sequencing Platform, UKZN.	Amy Strydom, Adriano Mendes, Micheala Davids, Sim Mayaphi and Marietjie Venter, Giandhari J, Pillay S, Naidoo Y, Naicker D, Maharaj A, Anyaneji UJ, Moir M, Van Wyk S, San JE, Tshiabuila D, Tegally H, Wilkinson E, de Oliveira T
hCoV-19/SouthAfrica/CERI-KRISP-K039679/2022	EPI_ISL_12097328	ZARV/NHLS,¬¨‚Ä†Department Medical Virology,¬¨‚Ä†University of Pretoria	CERI, Centre for Epidemic Response and Innvoation, Stellenbosch University and KRISP, KZN Research Innovation and Sequencing Platform, UKZN.	Amy Strydom, Adriano Mendes, Micheala Davids, Sim Mayaphi and Marietjie Venter, Giandhari J, Pillay S, Naidoo Y, Naicker D, Maharaj A, Anyaneji UJ, Moir M, Van Wyk S, San JE, Tshiabuila D, Tegally H, Wilkinson E, de Oliveira T
hCoV-19/SouthAfrica/CERI-KRISP-K039680/2022	EPI_ISL_12097329	ZARV/NHLS,¬¨‚Ä†Department Medical Virology,¬¨‚Ä†University of Pretoria	CERI, Centre for Epidemic Response and Innvoation, Stellenbosch University and KRISP, KZN Research Innovation and Sequencing Platform, UKZN.	Amy Strydom, Adriano Mendes, Micheala Davids, Sim Mayaphi and Marietjie Venter, Giandhari J, Pillay S, Naidoo Y, Naicker D, Maharaj A, Anyaneji UJ, Moir M, Van Wyk S, San JE, Tshiabuila D, Tegally H, Wilkinson E, de Oliveira T
hCoV-19/SouthAfrica/CERI-KRISP-K039681/2022	EPI_ISL_12097330	ZARV/NHLS,¬¨‚Ä†Department Medical Virology,¬¨‚Ä†University of Pretoria	CERI, Centre for Epidemic Response and Innvoation, Stellenbosch University and KRISP, KZN Research Innovation and Sequencing Platform, UKZN.	Amy Strydom, Adriano Mendes, Micheala Davids, Sim Mayaphi and Marietjie Venter, Giandhari J, Pillay S, Naidoo Y, Naicker D, Maharaj A, Anyaneji UJ, Moir M, Van Wyk S, San JE, Tshiabuila D, Tegally H, Wilkinson E, de Oliveira T
hCoV-19/SouthAfrica/CERI-KRISP-K039682/2022	EPI_ISL_12097331	ZARV/NHLS,¬¨‚Ä†Department Medical Virology,¬¨‚Ä†University of Pretoria	CERI, Centre for Epidemic Response and Innvoation, Stellenbosch University and KRISP, KZN Research Innovation and Sequencing Platform, UKZN.	Amy Strydom, Adriano Mendes, Micheala Davids, Sim Mayaphi and Marietjie Venter, Giandhari J, Pillay S, Naidoo Y, Naicker D, Maharaj A, Anyaneji UJ, Moir M, Van Wyk S, San JE, Tshiabuila D, Tegally H, Wilkinson E, de Oliveira T
hCoV-19/SouthAfrica/CERI-KRISP-K039683/2022	EPI_ISL_12097332	ZARV/NHLS,¬¨‚Ä†Department Medical Virology,¬¨‚Ä†University of Pretoria	CERI, Centre for Epidemic Response and Innvoation, Stellenbosch University and KRISP, KZN Research Innovation and Sequencing Platform, UKZN.	Amy Strydom, Adriano Mendes, Micheala Davids, Sim Mayaphi and Marietjie Venter, Giandhari J, Pillay S, Naidoo Y, Naicker D, Maharaj A, Anyaneji UJ, Moir M, Van Wyk S, San JE, Tshiabuila D, Tegally H, Wilkinson E, de Oliveira T
hCoV-19/SouthAfrica/CERI-KRISP-K039684/2022	EPI_ISL_12097333	ZARV/NHLS,¬¨‚Ä†Department Medical Virology,¬¨‚Ä†University of Pretoria	CERI, Centre for Epidemic Response and Innvoation, Stellenbosch University and KRISP, KZN Research Innovation and Sequencing Platform, UKZN.	Amy Strydom, Adriano Mendes, Micheala Davids, Sim Mayaphi and Marietjie Venter, Giandhari J, Pillay S, Naidoo Y, Naicker D, Maharaj A, Anyaneji UJ, Moir M, Van Wyk S, San JE, Tshiabuila D, Tegally H, Wilkinson E, de Oliveira T
hCoV-19/SouthAfrica/CERI-KRISP-K039685/2022	EPI_ISL_12097334	ZARV/NHLS,¬¨‚Ä†Department Medical Virology,¬¨‚Ä†University of Pretoria	CERI, Centre for Epidemic Response and Innvoation, Stellenbosch University and KRISP, KZN Research Innovation and Sequencing Platform, UKZN.	Amy Strydom, Adriano Mendes, Micheala Davids, Sim Mayaphi and Marietjie Venter, Giandhari J, Pillay S, Naidoo Y, Naicker D, Maharaj A, Anyaneji UJ, Moir M, Van Wyk S, San JE, Tshiabuila D, Tegally H, Wilkinson E, de Oliveira T
hCoV-19/SouthAfrica/CERI-KRISP-K039810/2022	EPI_ISL_12097388	National Health Laboratory Services	CERI, Centre for Epidemic Response and Innvoation, Stellenbosch University and KRISP, KZN Research Innovation and Sequencing Platform, UKZN.	Nokukhanya Mdlalose, Giandhari J, Pillay S, Naidoo Y, Naicker D, Maharaj A, Anyaneji UJ, Moir M, Van Wyk S, San JE, Tshiabuila D, Tegally H, Wilkinson E, de Oliveira T
hCoV-19/SouthAfrica/SU-NHLS_4434/2022	EPI_ISL_12012870	Division of Medical Virology, National Health Laboratory Service (NHLS), Tygerberg Hospital / Stellenbosch University	Division of Medical Virology, National Health Laboratory Service (NHLS), Tygerberg Hospital / Stellenbosch University	Susan Engelbrecht, Tongai Maponga, Shannon Wilson, Mathilda Claassen, Tania Stander, Gert van Zyl, Wolfgang Preiser
hCoV-19/SouthAfrica/SU-NHLS_4450/2022	EPI_ISL_12012882	PathCare, Cape Town	Division of Medical Virology, National Health Laboratory Service (NHLS), Tygerberg Hospital / Stellenbosch University	Jean Maritz, Nadine Cronje, Petra Raimond, Tongai Maponga, Shannon Wilson, Gert van Zyl, Wolfgang Preiser
hCoV-19/SouthAfrica/SU-NHLS_4452/2022	EPI_ISL_12012884	PathCare, Cape Town	Division of Medical Virology, National Health Laboratory Service (NHLS), Tygerberg Hospital / Stellenbosch University	Jean Maritz, Nadine Cronje, Petra Raimond, Tongai Maponga, Shannon Wilson, Gert van Zyl, Wolfgang Preiser
hCoV-19/SouthAfrica/SU-NHLS_4462/2022	EPI_ISL_12012894	PathCare, Cape Town	Division of Medical Virology, National Health Laboratory Service (NHLS), Tygerberg Hospital / Stellenbosch University	Jean Maritz, Nadine Cronje, Petra Raimond, Tongai Maponga, Shannon Wilson, Gert van Zyl, Wolfgang Preiser
hCoV-19/SouthAfrica/SU-NHLS_4465/2022	EPI_ISL_12012897	PathCare, Cape Town	Division of Medical Virology, National Health Laboratory Service (NHLS), Tygerberg Hospital / Stellenbosch University	Jean Maritz, Nadine Cronje, Petra Raimond, Tongai Maponga, Shannon Wilson, Gert van Zyl, Wolfgang Preiser
hCoV-19/SouthAfrica/SU-NHLS_4466/2022	EPI_ISL_12012898	PathCare, Cape Town	Division of Medical Virology, National Health Laboratory Service (NHLS), Tygerberg Hospital / Stellenbosch University	Jean Maritz, Nadine Cronje, Petra Raimond, Tongai Maponga, Shannon Wilson, Gert van Zyl, Wolfgang Preiser
hCoV-19/SouthAfrica/SU-NHLS_4467/2022	EPI_ISL_12012899	PathCare, Cape Town	Division of Medical Virology, National Health Laboratory Service (NHLS), Tygerberg Hospital / Stellenbosch University	Jean Maritz, Nadine Cronje, Petra Raimond, Tongai Maponga, Shannon Wilson, Gert van Zyl, Wolfgang Preiser
hCoV-19/SouthAfrica/SU-NHLS_4477/2022	EPI_ISL_12012909	PathCare, Cape Town	Division of Medical Virology, National Health Laboratory Service (NHLS), Tygerberg Hospital / Stellenbosch University	Jean Maritz, Nadine Cronje, Petra Raimond, Tongai Maponga, Shannon Wilson, Gert van Zyl, Wolfgang Preiser
hCoV-19/SouthAfrica/SU-NHLS_4491/2022	EPI_ISL_12012923	PathCare, Cape Town	Division of Medical Virology, National Health Laboratory Service (NHLS), Tygerberg Hospital / Stellenbosch University	Jean Maritz, Nadine Cronje, Petra Raimond, Tongai Maponga, Shannon Wilson, Gert van Zyl, Wolfgang Preiser
hCoV-19/SouthAfrica/SU-NHLS_4496/2022	EPI_ISL_12012928	PathCare, Cape Town	Division of Medical Virology, National Health Laboratory Service (NHLS), Tygerberg Hospital / Stellenbosch University	Jean Maritz, Nadine Cronje, Petra Raimond, Tongai Maponga, Shannon Wilson, Gert van Zyl, Wolfgang Preiser
hCoV-19/SouthAfrica/SU-NHLS_4498/2022	EPI_ISL_12012930	PathCare, Cape Town	Division of Medical Virology, National Health Laboratory Service (NHLS), Tygerberg Hospital / Stellenbosch University	Jean Maritz, Nadine Cronje, Petra Raimond, Tongai Maponga, Shannon Wilson, Gert van Zyl, Wolfgang Preiser
hCoV-19/SouthAfrica/SU-NHLS_4501/2022	EPI_ISL_12012933	PathCare, Cape Town	Division of Medical Virology, National Health Laboratory Service (NHLS), Tygerberg Hospital / Stellenbosch University	Jean Maritz, Nadine Cronje, Petra Raimond, Tongai Maponga, Shannon Wilson, Gert van Zyl, Wolfgang Preiser
hCoV-19/SouthAfrica/SU-NHLS_4509/2022	EPI_ISL_12012940	PathCare, Cape Town	Division of Medical Virology, National Health Laboratory Service (NHLS), Tygerberg Hospital / Stellenbosch University	Jean Maritz, Nadine Cronje, Petra Raimond, Tongai Maponga, Shannon Wilson, Gert van Zyl, Wolfgang Preiser
hCoV-19/SouthAfrica/SU-NHLS_4532/2022	EPI_ISL_12013568	PathCare, Cape Town	Division of Medical Virology, National Health Laboratory Service (NHLS), Tygerberg Hospital / Stellenbosch University	Jean Maritz, Nadine Cronje, Petra Raimond, Tongai Maponga, Shannon Wilson, Gert van Zyl, Wolfgang Preiser
hCoV-19/SouthAfrica/NICD-N38806/2022	EPI_ISL_12520006	AMPATH	National Institute for Communicable Diseases of the National Health Laboratory Service	Amoako DG, Everatt J, Kekana D, Scheepers C, Mohale T, Ntuli N, Mahlangu B, Mnguni A, Ismail A, Bhiman JN, Wolter N
hCoV-19/SouthAfrica/NICD-N38808/2022	EPI_ISL_12520007	AMPATH	National Institute for Communicable Diseases of the National Health Laboratory Service	Amoako DG, Everatt J, Kekana D, Scheepers C, Mohale T, Ntuli N, Mahlangu B, Mnguni A, Ismail A, Bhiman JN, Wolter N
hCoV-19/SouthAfrica/NICD-N38835/2022	EPI_ISL_12520028	AMPATH	National Institute for Communicable Diseases of the National Health Laboratory Service	Amoako DG, Everatt J, Kekana D, Scheepers C, Mohale T, Ntuli N, Mahlangu B, Mnguni A, Ismail A, Bhiman JN, Wolter N
hCoV-19/SouthAfrica/NICD-N38841/2022	EPI_ISL_12520031	AMPATH	National Institute for Communicable Diseases of the National Health Laboratory Service	Amoako DG, Everatt J, Kekana D, Scheepers C, Mohale T, Ntuli N, Mahlangu B, Mnguni A, Ismail A, Bhiman JN, Wolter N
hCoV-19/SouthAfrica/NICD-N38842/2022	EPI_ISL_12520032	AMPATH	National Institute for Communicable Diseases of the National Health Laboratory Service	Amoako DG, Everatt J, Kekana D, Scheepers C, Mohale T, Ntuli N, Mahlangu B, Mnguni A, Ismail A, Bhiman JN, Wolter N
hCoV-19/SouthAfrica/NICD-N38843/2022	EPI_ISL_12520033	AMPATH	National Institute for Communicable Diseases of the National Health Laboratory Service	Amoako DG, Everatt J, Kekana D, Scheepers C, Mohale T, Ntuli N, Mahlangu B, Mnguni A, Ismail A, Bhiman JN, Wolter N
hCoV-19/SouthAfrica/NICD-N38844/2022	EPI_ISL_12520034	AMPATH	National Institute for Communicable Diseases of the National Health Laboratory Service	Amoako DG, Everatt J, Kekana D, Scheepers C, Mohale T, Ntuli N, Mahlangu B, Mnguni A, Ismail A, Bhiman JN, Wolter N
hCoV-19/SouthAfrica/NICD-N38848/2022	EPI_ISL_12520036	AMPATH	National Institute for Communicable Diseases of the National Health Laboratory Service	Amoako DG, Everatt J, Kekana D, Scheepers C, Mohale T, Ntuli N, Mahlangu B, Mnguni A, Ismail A, Bhiman JN, Wolter N
hCoV-19/SouthAfrica/NICD-N38849/2022	EPI_ISL_12520037	AMPATH	National Institute for Communicable Diseases of the National Health Laboratory Service	Amoako DG, Everatt J, Kekana D, Scheepers C, Mohale T, Ntuli N, Mahlangu B, Mnguni A, Ismail A, Bhiman JN, Wolter N
hCoV-19/SouthAfrica/NICD-N38855/2022	EPI_ISL_12520039	AMPATH	National Institute for Communicable Diseases of the National Health Laboratory Service	Amoako DG, Everatt J, Kekana D, Scheepers C, Mohale T, Ntuli N, Mahlangu B, Mnguni A, Ismail A, Bhiman JN, Wolter N
hCoV-19/SouthAfrica/NICD-N38863/2022	EPI_ISL_12520044	AMPATH	National Institute for Communicable Diseases of the National Health Laboratory Service	Amoako DG, Everatt J, Kekana D, Scheepers C, Mohale T, Ntuli N, Mahlangu B, Mnguni A, Ismail A, Bhiman JN, Wolter N
hCoV-19/SouthAfrica/NICD-N39824/2022	EPI_ISL_12520061	CHRIS HANI BARAGWANATH LABORATORY	National Institute for Communicable Diseases of the National Health Laboratory Service	Amoako DG, Everatt J, Kekana D, Scheepers C, Mohale T, Ntuli N, Mahlangu B, Mnguni A, Ismail A, Bhiman JN, Wolter N
hCoV-19/SouthAfrica/NICD-N38874/2022	EPI_ISL_12307542	AMPATH	National Institute for Communicable Diseases of the National Health Laboratory Service	Amoako DG, Everatt J, Scheepers C, Mohale T, Ntuli N, Mahlangu B, Mnguni A, Ismail A, Bhiman JN
hCoV-19/SouthAfrica/NICD-N38875/2022	EPI_ISL_12307543	AMPATH	National Institute for Communicable Diseases of the National Health Laboratory Service	Amoako DG, Everatt J, Scheepers C, Mohale T, Ntuli N, Mahlangu B, Mnguni A, Ismail A, Bhiman JN
hCoV-19/SouthAfrica/NICD-N38876/2022	EPI_ISL_12307544	AMPATH	National Institute for Communicable Diseases of the National Health Laboratory Service	Amoako DG, Everatt J, Scheepers C, Mohale T, Ntuli N, Mahlangu B, Mnguni A, Ismail A, Bhiman JN
hCoV-19/SouthAfrica/NICD-N38888/2022	EPI_ISL_12307548	AMPATH	National Institute for Communicable Diseases of the National Health Laboratory Service	Amoako DG, Everatt J, Scheepers C, Mohale T, Ntuli N, Mahlangu B, Mnguni A, Ismail A, Bhiman JN
hCoV-19/SouthAfrica/NICD-N38890/2022	EPI_ISL_12307549	AMPATH	National Institute for Communicable Diseases of the National Health Laboratory Service	Amoako DG, Everatt J, Scheepers C, Mohale T, Ntuli N, Mahlangu B, Mnguni A, Ismail A, Bhiman JN
hCoV-19/SouthAfrica/NICD-N38891/2022	EPI_ISL_12307550	AMPATH	National Institute for Communicable Diseases of the National Health Laboratory Service	Amoako DG, Everatt J, Scheepers C, Mohale T, Ntuli N, Mahlangu B, Mnguni A, Ismail A, Bhiman JN
hCoV-19/SouthAfrica/NICD-N38894/2022	EPI_ISL_12307552	AMPATH	National Institute for Communicable Diseases of the National Health Laboratory Service	Amoako DG, Everatt J, Scheepers C, Mohale T, Ntuli N, Mahlangu B, Mnguni A, Ismail A, Bhiman JN
hCoV-19/SouthAfrica/NICD-N38902/2022	EPI_ISL_12307559	AMPATH	National Institute for Communicable Diseases of the National Health Laboratory Service	Amoako DG, Everatt J, Scheepers C, Mohale T, Ntuli N, Mahlangu B, Mnguni A, Ismail A, Bhiman JN
hCoV-19/SouthAfrica/NICD-N38906/2022	EPI_ISL_12307560	AMPATH	National Institute for Communicable Diseases of the National Health Laboratory Service	Amoako DG, Everatt J, Scheepers C, Mohale T, Ntuli N, Mahlangu B, Mnguni A, Ismail A, Bhiman JN
hCoV-19/SouthAfrica/NICD-N38907/2022	EPI_ISL_12307561	AMPATH	National Institute for Communicable Diseases of the National Health Laboratory Service	Amoako DG, Everatt J, Scheepers C, Mohale T, Ntuli N, Mahlangu B, Mnguni A, Ismail A, Bhiman JN
hCoV-19/SouthAfrica/NICD-N38908/2022	EPI_ISL_12307562	AMPATH	National Institute for Communicable Diseases of the National Health Laboratory Service	Amoako DG, Everatt J, Scheepers C, Mohale T, Ntuli N, Mahlangu B, Mnguni A, Ismail A, Bhiman JN
hCoV-19/SouthAfrica/NICD-N38909/2022	EPI_ISL_12307563	AMPATH	National Institute for Communicable Diseases of the National Health Laboratory Service	Amoako DG, Everatt J, Scheepers C, Mohale T, Ntuli N, Mahlangu B, Mnguni A, Ismail A, Bhiman JN
hCoV-19/SouthAfrica/NICD-N38913/2022	EPI_ISL_12307565	AMPATH	National Institute for Communicable Diseases of the National Health Laboratory Service	Amoako DG, Everatt J, Scheepers C, Mohale T, Ntuli N, Mahlangu B, Mnguni A, Ismail A, Bhiman JN
hCoV-19/SouthAfrica/NICD-N38915/2022	EPI_ISL_12307566	AMPATH	National Institute for Communicable Diseases of the National Health Laboratory Service	Amoako DG, Everatt J, Scheepers C, Mohale T, Ntuli N, Mahlangu B, Mnguni A, Ismail A, Bhiman JN
hCoV-19/SouthAfrica/NICD-N38916/2022	EPI_ISL_12307567	AMPATH	National Institute for Communicable Diseases of the National Health Laboratory Service	Amoako DG, Everatt J, Scheepers C, Mohale T, Ntuli N, Mahlangu B, Mnguni A, Ismail A, Bhiman JN
hCoV-19/SouthAfrica/NICD-N38918/2022	EPI_ISL_12307568	AMPATH	National Institute for Communicable Diseases of the National Health Laboratory Service	Amoako DG, Everatt J, Scheepers C, Mohale T, Ntuli N, Mahlangu B, Mnguni A, Ismail A, Bhiman JN
hCoV-19/SouthAfrica/NICD-N38920/2022	EPI_ISL_12307569	AMPATH	National Institute for Communicable Diseases of the National Health Laboratory Service	Amoako DG, Everatt J, Scheepers C, Mohale T, Ntuli N, Mahlangu B, Mnguni A, Ismail A, Bhiman JN
hCoV-19/SouthAfrica/NICD-N38922/2022	EPI_ISL_12307570	AMPATH	National Institute for Communicable Diseases of the National Health Laboratory Service	Amoako DG, Everatt J, Scheepers C, Mohale T, Ntuli N, Mahlangu B, Mnguni A, Ismail A, Bhiman JN
hCoV-19/SouthAfrica/NICD-N38924/2022	EPI_ISL_12307572	AMPATH	National Institute for Communicable Diseases of the National Health Laboratory Service	Amoako DG, Everatt J, Scheepers C, Mohale T, Ntuli N, Mahlangu B, Mnguni A, Ismail A, Bhiman JN
hCoV-19/SouthAfrica/NICD-N38928/2022	EPI_ISL_12307575	AMPATH	National Institute for Communicable Diseases of the National Health Laboratory Service	Amoako DG, Everatt J, Scheepers C, Mohale T, Ntuli N, Mahlangu B, Mnguni A, Ismail A, Bhiman JN
hCoV-19/SouthAfrica/NICD-N38929/2022	EPI_ISL_12307576	AMPATH	National Institute for Communicable Diseases of the National Health Laboratory Service	Amoako DG, Everatt J, Scheepers C, Mohale T, Ntuli N, Mahlangu B, Mnguni A, Ismail A, Bhiman JN
hCoV-19/SouthAfrica/NICD-N38930/2022	EPI_ISL_12307577	AMPATH	National Institute for Communicable Diseases of the National Health Laboratory Service	Amoako DG, Everatt J, Scheepers C, Mohale T, Ntuli N, Mahlangu B, Mnguni A, Ismail A, Bhiman JN
hCoV-19/SouthAfrica/NICD-N38931/2022	EPI_ISL_12307578	AMPATH	National Institute for Communicable Diseases of the National Health Laboratory Service	Amoako DG, Everatt J, Scheepers C, Mohale T, Ntuli N, Mahlangu B, Mnguni A, Ismail A, Bhiman JN
hCoV-19/SouthAfrica/NICD-N38932/2022	EPI_ISL_12307579	AMPATH	National Institute for Communicable Diseases of the National Health Laboratory Service	Amoako DG, Everatt J, Scheepers C, Mohale T, Ntuli N, Mahlangu B, Mnguni A, Ismail A, Bhiman JN
hCoV-19/SouthAfrica/NICD-N38962/2022	EPI_ISL_12307584	TSHEPONG LABORATORY	National Institute for Communicable Diseases of the National Health Laboratory Service	Amoako DG, Everatt J, Scheepers C, Mohale T, Ntuli N, Mahlangu B, Mnguni A, Ismail A, Bhiman JN
hCoV-19/SouthAfrica/NICD-N39007/2022	EPI_ISL_12307594	PORT ELIZABETH LABORATORY	National Institute for Communicable Diseases of the National Health Laboratory Service	Amoako DG, Everatt J, Scheepers C, Mohale T, Ntuli N, Mahlangu B, Mnguni A, Ismail A, Bhiman JN
hCoV-19/SouthAfrica/NICD-N39011/2022	EPI_ISL_12307595	PORT ELIZABETH LABORATORY	National Institute for Communicable Diseases of the National Health Laboratory Service	Amoako DG, Everatt J, Scheepers C, Mohale T, Ntuli N, Mahlangu B, Mnguni A, Ismail A, Bhiman JN
hCoV-19/SouthAfrica/NICD-N39056/2022	EPI_ISL_12307603	TSHEPONG LABORATORY	National Institute for Communicable Diseases of the National Health Laboratory Service	Amoako DG, Everatt J, Scheepers C, Mohale T, Ntuli N, Mahlangu B, Mnguni A, Ismail A, Bhiman JN
hCoV-19/SouthAfrica/NICD-N39187/2022	EPI_ISL_12307678	AMPATH	National Institute for Communicable Diseases of the National Health Laboratory Service	Amoako DG, Everatt J, Scheepers C, Mohale T, Ntuli N, Mahlangu B, Mnguni A, Ismail A, Bhiman JN
hCoV-19/SouthAfrica/CERI-KRISP-K039689/2022	EPI_ISL_12097336	ZARV/NHLS,¬¨‚Ä†Department Medical Virology,¬¨‚Ä†University of Pretoria	CERI, Centre for Epidemic Response and Innvoation, Stellenbosch University and KRISP, KZN Research Innovation and Sequencing Platform, UKZN.	Amy Strydom, Adriano Mendes, Micheala Davids, Sim Mayaphi and Marietjie Venter, Giandhari J, Pillay S, Naidoo Y, Naicker D, Maharaj A, Anyaneji UJ, Moir M, Van Wyk S, San JE, Tshiabuila D, Tegally H, Wilkinson E, de Oliveira T
hCoV-19/SouthAfrica/CERI-KRISP-K039694/2022	EPI_ISL_12097339	ZARV/NHLS,¬¨‚Ä†Department Medical Virology,¬¨‚Ä†University of Pretoria	CERI, Centre for Epidemic Response and Innvoation, Stellenbosch University and KRISP, KZN Research Innovation and Sequencing Platform, UKZN.	Amy Strydom, Adriano Mendes, Micheala Davids, Sim Mayaphi and Marietjie Venter, Giandhari J, Pillay S, Naidoo Y, Naicker D, Maharaj A, Anyaneji UJ, Moir M, Van Wyk S, San JE, Tshiabuila D, Tegally H, Wilkinson E, de Oliveira T
hCoV-19/SouthAfrica/CERI-KRISP-K039696/2022	EPI_ISL_12097341	ZARV/NHLS,¬¨‚Ä†Department Medical Virology,¬¨‚Ä†University of Pretoria	CERI, Centre for Epidemic Response and Innvoation, Stellenbosch University and KRISP, KZN Research Innovation and Sequencing Platform, UKZN.	Amy Strydom, Adriano Mendes, Micheala Davids, Sim Mayaphi and Marietjie Venter, Giandhari J, Pillay S, Naidoo Y, Naicker D, Maharaj A, Anyaneji UJ, Moir M, Van Wyk S, San JE, Tshiabuila D, Tegally H, Wilkinson E, de Oliveira T
hCoV-19/SouthAfrica/CERI-KRISP-K039690/2022	EPI_ISL_12097337	ZARV/NHLS,¬¨‚Ä†Department Medical Virology,¬¨‚Ä†University of Pretoria	CERI, Centre for Epidemic Response and Innvoation, Stellenbosch University and KRISP, KZN Research Innovation and Sequencing Platform, UKZN.	Amy Strydom, Adriano Mendes, Micheala Davids, Sim Mayaphi and Marietjie Venter, Giandhari J, Pillay S, Naidoo Y, Naicker D, Maharaj A, Anyaneji UJ, Moir M, Van Wyk S, San JE, Tshiabuila D, Tegally H, Wilkinson E, de Oliveira T
hCoV-19/SouthAfrica/CERI-KRISP-K039693/2022	EPI_ISL_12097338	ZARV/NHLS,¬¨‚Ä†Department Medical Virology,¬¨‚Ä†University of Pretoria	CERI, Centre for Epidemic Response and Innvoation, Stellenbosch University and KRISP, KZN Research Innovation and Sequencing Platform, UKZN.	Amy Strydom, Adriano Mendes, Micheala Davids, Sim Mayaphi and Marietjie Venter, Giandhari J, Pillay S, Naidoo Y, Naicker D, Maharaj A, Anyaneji UJ, Moir M, Van Wyk S, San JE, Tshiabuila D, Tegally H, Wilkinson E, de Oliveira T
hCoV-19/SouthAfrica/CERI-KRISP-K039695/2022	EPI_ISL_12097340	ZARV/NHLS,¬¨‚Ä†Department Medical Virology,¬¨‚Ä†University of Pretoria	CERI, Centre for Epidemic Response and Innvoation, Stellenbosch University and KRISP, KZN Research Innovation and Sequencing Platform, UKZN.	Amy Strydom, Adriano Mendes, Micheala Davids, Sim Mayaphi and Marietjie Venter, Giandhari J, Pillay S, Naidoo Y, Naicker D, Maharaj A, Anyaneji UJ, Moir M, Van Wyk S, San JE, Tshiabuila D, Tegally H, Wilkinson E, de Oliveira T
hCoV-19/SouthAfrica/SU-NHLS_4432/2022	EPI_ISL_12012869	Division of Medical Virology, National Health Laboratory Service (NHLS), Tygerberg Hospital / Stellenbosch University	Division of Medical Virology, National Health Laboratory Service (NHLS), Tygerberg Hospital / Stellenbosch University	Susan Engelbrecht, Tongai Maponga, Shannon Wilson, Mathilda Claassen, Tania Stander, Gert van Zyl, Wolfgang Preiser
hCoV-19/SouthAfrica/SU-NHLS_4444/2022	EPI_ISL_12012876	PathCare, Cape Town	Division of Medical Virology, National Health Laboratory Service (NHLS), Tygerberg Hospital / Stellenbosch University	Jean Maritz, Nadine Cronje, Petra Raimond, Tongai Maponga, Shannon Wilson, Gert van Zyl, Wolfgang Preiser
hCoV-19/SouthAfrica/SU-NHLS_4446/2022	EPI_ISL_12012878	PathCare, Cape Town	Division of Medical Virology, National Health Laboratory Service (NHLS), Tygerberg Hospital / Stellenbosch University	Jean Maritz, Nadine Cronje, Petra Raimond, Tongai Maponga, Shannon Wilson, Gert van Zyl, Wolfgang Preiser
hCoV-19/SouthAfrica/SU-NHLS_4448/2022	EPI_ISL_12012880	PathCare, Cape Town	Division of Medical Virology, National Health Laboratory Service (NHLS), Tygerberg Hospital / Stellenbosch University	Jean Maritz, Nadine Cronje, Petra Raimond, Tongai Maponga, Shannon Wilson, Gert van Zyl, Wolfgang Preiser
hCoV-19/SouthAfrica/SU-NHLS_4451/2022	EPI_ISL_12012883	PathCare, Cape Town	Division of Medical Virology, National Health Laboratory Service (NHLS), Tygerberg Hospital / Stellenbosch University	Jean Maritz, Nadine Cronje, Petra Raimond, Tongai Maponga, Shannon Wilson, Gert van Zyl, Wolfgang Preiser
hCoV-19/SouthAfrica/SU-NHLS_4453/2022	EPI_ISL_12012885	PathCare, Cape Town	Division of Medical Virology, National Health Laboratory Service (NHLS), Tygerberg Hospital / Stellenbosch University	Jean Maritz, Nadine Cronje, Petra Raimond, Tongai Maponga, Shannon Wilson, Gert van Zyl, Wolfgang Preiser
hCoV-19/SouthAfrica/SU-NHLS_4461/2022	EPI_ISL_12012893	PathCare, Cape Town	Division of Medical Virology, National Health Laboratory Service (NHLS), Tygerberg Hospital / Stellenbosch University	Jean Maritz, Nadine Cronje, Petra Raimond, Tongai Maponga, Shannon Wilson, Gert van Zyl, Wolfgang Preiser
hCoV-19/SouthAfrica/SU-NHLS_4463/2022	EPI_ISL_12012895	PathCare, Cape Town	Division of Medical Virology, National Health Laboratory Service (NHLS), Tygerberg Hospital / Stellenbosch University	Jean Maritz, Nadine Cronje, Petra Raimond, Tongai Maponga, Shannon Wilson, Gert van Zyl, Wolfgang Preiser
hCoV-19/SouthAfrica/SU-NHLS_4471/2022	EPI_ISL_12012903	PathCare, Cape Town	Division of Medical Virology, National Health Laboratory Service (NHLS), Tygerberg Hospital / Stellenbosch University	Jean Maritz, Nadine Cronje, Petra Raimond, Tongai Maponga, Shannon Wilson, Gert van Zyl, Wolfgang Preiser
hCoV-19/SouthAfrica/SU-NHLS_4480/2022	EPI_ISL_12012912	PathCare, Cape Town	Division of Medical Virology, National Health Laboratory Service (NHLS), Tygerberg Hospital / Stellenbosch University	Jean Maritz, Nadine Cronje, Petra Raimond, Tongai Maponga, Shannon Wilson, Gert van Zyl, Wolfgang Preiser
hCoV-19/SouthAfrica/SU-NHLS_4481/2022	EPI_ISL_12012913	PathCare, Cape Town	Division of Medical Virology, National Health Laboratory Service (NHLS), Tygerberg Hospital / Stellenbosch University	Jean Maritz, Nadine Cronje, Petra Raimond, Tongai Maponga, Shannon Wilson, Gert van Zyl, Wolfgang Preiser
hCoV-19/SouthAfrica/SU-NHLS_4485/2022	EPI_ISL_12012917	PathCare, Cape Town	Division of Medical Virology, National Health Laboratory Service (NHLS), Tygerberg Hospital / Stellenbosch University	Jean Maritz, Nadine Cronje, Petra Raimond, Tongai Maponga, Shannon Wilson, Gert van Zyl, Wolfgang Preiser
hCoV-19/SouthAfrica/SU-NHLS_4493/2022	EPI_ISL_12012925	PathCare, Cape Town	Division of Medical Virology, National Health Laboratory Service (NHLS), Tygerberg Hospital / Stellenbosch University	Jean Maritz, Nadine Cronje, Petra Raimond, Tongai Maponga, Shannon Wilson, Gert van Zyl, Wolfgang Preiser
hCoV-19/SouthAfrica/SU-NHLS_4494/2022	EPI_ISL_12012926	PathCare, Cape Town	Division of Medical Virology, National Health Laboratory Service (NHLS), Tygerberg Hospital / Stellenbosch University	Jean Maritz, Nadine Cronje, Petra Raimond, Tongai Maponga, Shannon Wilson, Gert van Zyl, Wolfgang Preiser
hCoV-19/SouthAfrica/SU-NHLS_4499/2022	EPI_ISL_12012931	PathCare, Cape Town	Division of Medical Virology, National Health Laboratory Service (NHLS), Tygerberg Hospital / Stellenbosch University	Jean Maritz, Nadine Cronje, Petra Raimond, Tongai Maponga, Shannon Wilson, Gert van Zyl, Wolfgang Preiser
hCoV-19/SouthAfrica/SU-NHLS_4506/2022	EPI_ISL_12012937	PathCare, Cape Town	Division of Medical Virology, National Health Laboratory Service (NHLS), Tygerberg Hospital / Stellenbosch University	Jean Maritz, Nadine Cronje, Petra Raimond, Tongai Maponga, Shannon Wilson, Gert van Zyl, Wolfgang Preiser
hCoV-19/SouthAfrica/SU-NHLS_4514/2022	EPI_ISL_12012945	PathCare, Cape Town	Division of Medical Virology, National Health Laboratory Service (NHLS), Tygerberg Hospital / Stellenbosch University	Jean Maritz, Nadine Cronje, Petra Raimond, Tongai Maponga, Shannon Wilson, Gert van Zyl, Wolfgang Preiser
hCoV-19/SouthAfrica/SU-NHLS_4515/2022	EPI_ISL_12012946	PathCare, Cape Town	Division of Medical Virology, National Health Laboratory Service (NHLS), Tygerberg Hospital / Stellenbosch University	Jean Maritz, Nadine Cronje, Petra Raimond, Tongai Maponga, Shannon Wilson, Gert van Zyl, Wolfgang Preiser
hCoV-19/SouthAfrica/SU-NHLS_4519/2022	EPI_ISL_12013572	PathCare, Cape Town	Division of Medical Virology, National Health Laboratory Service (NHLS), Tygerberg Hospital / Stellenbosch University	Jean Maritz, Nadine Cronje, Petra Raimond, Tongai Maponga, Shannon Wilson, Gert van Zyl, Wolfgang Preiser
hCoV-19/SouthAfrica/SU-NHLS_4521/2022	EPI_ISL_12013575	PathCare, Cape Town	Division of Medical Virology, National Health Laboratory Service (NHLS), Tygerberg Hospital / Stellenbosch University	Jean Maritz, Nadine Cronje, Petra Raimond, Tongai Maponga, Shannon Wilson, Gert van Zyl, Wolfgang Preiser
hCoV-19/SouthAfrica/NICD-N39537/2022	EPI_ISL_12477047	ROB FERREIRA LABORATORY	National Institute for Communicable Diseases of the National Health Laboratory Service	Amoako DG, Everatt J, Kekana D, Scheepers C, Mohale T, Ntuli N, Mahlangu B, Mnguni A, Ismail A, Bhiman JN, Wolter N
hCoV-19/SouthAfrica/NICD-N38794/2022	EPI_ISL_12520000	AMPATH	National Institute for Communicable Diseases of the National Health Laboratory Service	Amoako DG, Everatt J, Kekana D, Scheepers C, Mohale T, Ntuli N, Mahlangu B, Mnguni A, Ismail A, Bhiman JN, Wolter N
hCoV-19/SouthAfrica/NICD-N38796/2022	EPI_ISL_12520001	AMPATH	National Institute for Communicable Diseases of the National Health Laboratory Service	Amoako DG, Everatt J, Kekana D, Scheepers C, Mohale T, Ntuli N, Mahlangu B, Mnguni A, Ismail A, Bhiman JN, Wolter N
hCoV-19/SouthAfrica/NICD-N38801/2022	EPI_ISL_12520003	AMPATH	National Institute for Communicable Diseases of the National Health Laboratory Service	Amoako DG, Everatt J, Kekana D, Scheepers C, Mohale T, Ntuli N, Mahlangu B, Mnguni A, Ismail A, Bhiman JN, Wolter N
hCoV-19/SouthAfrica/NICD-N38811/2022	EPI_ISL_12520010	AMPATH	National Institute for Communicable Diseases of the National Health Laboratory Service	Amoako DG, Everatt J, Kekana D, Scheepers C, Mohale T, Ntuli N, Mahlangu B, Mnguni A, Ismail A, Bhiman JN, Wolter N
hCoV-19/SouthAfrica/NICD-N38814/2022	EPI_ISL_12520013	AMPATH	National Institute for Communicable Diseases of the National Health Laboratory Service	Amoako DG, Everatt J, Kekana D, Scheepers C, Mohale T, Ntuli N, Mahlangu B, Mnguni A, Ismail A, Bhiman JN, Wolter N
hCoV-19/SouthAfrica/NICD-N38816/2022	EPI_ISL_12520014	AMPATH	National Institute for Communicable Diseases of the National Health Laboratory Service	Amoako DG, Everatt J, Kekana D, Scheepers C, Mohale T, Ntuli N, Mahlangu B, Mnguni A, Ismail A, Bhiman JN, Wolter N
hCoV-19/SouthAfrica/NICD-N38817/2022	EPI_ISL_12520015	AMPATH	National Institute for Communicable Diseases of the National Health Laboratory Service	Amoako DG, Everatt J, Kekana D, Scheepers C, Mohale T, Ntuli N, Mahlangu B, Mnguni A, Ismail A, Bhiman JN, Wolter N
hCoV-19/SouthAfrica/NICD-N38827/2022	EPI_ISL_12520024	AMPATH	National Institute for Communicable Diseases of the National Health Laboratory Service	Amoako DG, Everatt J, Kekana D, Scheepers C, Mohale T, Ntuli N, Mahlangu B, Mnguni A, Ismail A, Bhiman JN, Wolter N
hCoV-19/SouthAfrica/NICD-N38838/2022	EPI_ISL_12520030	AMPATH	National Institute for Communicable Diseases of the National Health Laboratory Service	Amoako DG, Everatt J, Kekana D, Scheepers C, Mohale T, Ntuli N, Mahlangu B, Mnguni A, Ismail A, Bhiman JN, Wolter N
hCoV-19/SouthAfrica/NICD-N38851/2022	EPI_ISL_12520038	AMPATH	National Institute for Communicable Diseases of the National Health Laboratory Service	Amoako DG, Everatt J, Kekana D, Scheepers C, Mohale T, Ntuli N, Mahlangu B, Mnguni A, Ismail A, Bhiman JN, Wolter N
hCoV-19/SouthAfrica/NICD-N38859/2022	EPI_ISL_12520041	AMPATH	National Institute for Communicable Diseases of the National Health Laboratory Service	Amoako DG, Everatt J, Kekana D, Scheepers C, Mohale T, Ntuli N, Mahlangu B, Mnguni A, Ismail A, Bhiman JN, Wolter N
hCoV-19/SouthAfrica/NICD-N38869/2022	EPI_ISL_12520049	AMPATH	National Institute for Communicable Diseases of the National Health Laboratory Service	Amoako DG, Everatt J, Kekana D, Scheepers C, Mohale T, Ntuli N, Mahlangu B, Mnguni A, Ismail A, Bhiman JN, Wolter N
hCoV-19/SouthAfrica/NICD-N38870/2022	EPI_ISL_12520050	AMPATH	National Institute for Communicable Diseases of the National Health Laboratory Service	Amoako DG, Everatt J, Kekana D, Scheepers C, Mohale T, Ntuli N, Mahlangu B, Mnguni A, Ismail A, Bhiman JN, Wolter N
hCoV-19/SouthAfrica/NICD-N38886/2022	EPI_ISL_12307547	AMPATH	National Institute for Communicable Diseases of the National Health Laboratory Service	Amoako DG, Everatt J, Scheepers C, Mohale T, Ntuli N, Mahlangu B, Mnguni A, Ismail A, Bhiman JN
hCoV-19/SouthAfrica/NICD-N38893/2022	EPI_ISL_12307551	AMPATH	National Institute for Communicable Diseases of the National Health Laboratory Service	Amoako DG, Everatt J, Scheepers C, Mohale T, Ntuli N, Mahlangu B, Mnguni A, Ismail A, Bhiman JN
hCoV-19/SouthAfrica/NICD-N38896/2022	EPI_ISL_12307554	AMPATH	National Institute for Communicable Diseases of the National Health Laboratory Service	Amoako DG, Everatt J, Scheepers C, Mohale T, Ntuli N, Mahlangu B, Mnguni A, Ismail A, Bhiman JN
hCoV-19/SouthAfrica/NICD-N38900/2022	EPI_ISL_12307557	AMPATH	National Institute for Communicable Diseases of the National Health Laboratory Service	Amoako DG, Everatt J, Scheepers C, Mohale T, Ntuli N, Mahlangu B, Mnguni A, Ismail A, Bhiman JN
hCoV-19/SouthAfrica/NICD-N38901/2022	EPI_ISL_12307558	AMPATH	National Institute for Communicable Diseases of the National Health Laboratory Service	Amoako DG, Everatt J, Scheepers C, Mohale T, Ntuli N, Mahlangu B, Mnguni A, Ismail A, Bhiman JN
hCoV-19/SouthAfrica/NICD-N38999/2022	EPI_ISL_12307592	PORT ELIZABETH LABORATORY	National Institute for Communicable Diseases of the National Health Laboratory Service	Amoako DG, Everatt J, Scheepers C, Mohale T, Ntuli N, Mahlangu B, Mnguni A, Ismail A, Bhiman JN
hCoV-19/SouthAfrica/NICD-N39062/2022	EPI_ISL_12307604	VERMAAK	National Institute for Communicable Diseases of the National Health Laboratory Service	Amoako DG, Everatt J, Scheepers C, Mohale T, Ntuli N, Mahlangu B, Mnguni A, Ismail A, Bhiman JN
hCoV-19/SouthAfrica/NICD-N39091/2022	EPI_ISL_12307622	VERMAAK	National Institute for Communicable Diseases of the National Health Laboratory Service	Amoako DG, Everatt J, Scheepers C, Mohale T, Ntuli N, Mahlangu B, Mnguni A, Ismail A, Bhiman JN
hCoV-19/SouthAfrica/NICD-N39092/2022	EPI_ISL_12307623	VERMAAK	National Institute for Communicable Diseases of the National Health Laboratory Service	Amoako DG, Everatt J, Scheepers C, Mohale T, Ntuli N, Mahlangu B, Mnguni A, Ismail A, Bhiman JN
hCoV-19/SouthAfrica/NICD-N39093/2022	EPI_ISL_12307624	VERMAAK	National Institute for Communicable Diseases of the National Health Laboratory Service	Amoako DG, Everatt J, Scheepers C, Mohale T, Ntuli N, Mahlangu B, Mnguni A, Ismail A, Bhiman JN
hCoV-19/SouthAfrica/NICD-N39094/2022	EPI_ISL_12307625	VERMAAK	National Institute for Communicable Diseases of the National Health Laboratory Service	Amoako DG, Everatt J, Scheepers C, Mohale T, Ntuli N, Mahlangu B, Mnguni A, Ismail A, Bhiman JN
hCoV-19/SouthAfrica/NICD-N39100/2022	EPI_ISL_12307626	VERMAAK	National Institute for Communicable Diseases of the National Health Laboratory Service	Amoako DG, Everatt J, Scheepers C, Mohale T, Ntuli N, Mahlangu B, Mnguni A, Ismail A, Bhiman JN
hCoV-19/SouthAfrica/NICD-N39107/2022	EPI_ISL_12307628	VERMAAK	National Institute for Communicable Diseases of the National Health Laboratory Service	Amoako DG, Everatt J, Scheepers C, Mohale T, Ntuli N, Mahlangu B, Mnguni A, Ismail A, Bhiman JN
hCoV-19/SouthAfrica/NICD-N39111/2022	EPI_ISL_12307630	VERMAAK	National Institute for Communicable Diseases of the National Health Laboratory Service	Amoako DG, Everatt J, Scheepers C, Mohale T, Ntuli N, Mahlangu B, Mnguni A, Ismail A, Bhiman JN
hCoV-19/SouthAfrica/NICD-N39113/2022	EPI_ISL_12307631	VERMAAK	National Institute for Communicable Diseases of the National Health Laboratory Service	Amoako DG, Everatt J, Scheepers C, Mohale T, Ntuli N, Mahlangu B, Mnguni A, Ismail A, Bhiman JN
hCoV-19/SouthAfrica/NICD-N39121/2022	EPI_ISL_12307632	VERMAAK	National Institute for Communicable Diseases of the National Health Laboratory Service	Amoako DG, Everatt J, Scheepers C, Mohale T, Ntuli N, Mahlangu B, Mnguni A, Ismail A, Bhiman JN
hCoV-19/SouthAfrica/CERI-KRISP-K039401/2022	EPI_ISL_12181265	National Health Laboratory Services	CERI, Centre for Epidemic Response and Innovation, Stellenbosch University and KRISP, KZN Research Innovation and Sequencing Platform, UKZN.	Nokukhanya Mdlalose, Giandhari J, Pillay S, Naidoo Y, Naicker D, Maharaj A, Anyaneji UJ, Moir M, Van Wyk S, San JE, Tshiabuila D, Tegally H, Wilkinson E, de Oliveira T
hCoV-19/SouthAfrica/SU-NHLS_4449/2022	EPI_ISL_12012881	PathCare, Cape Town	Division of Medical Virology, National Health Laboratory Service (NHLS), Tygerberg Hospital / Stellenbosch University	Jean Maritz, Nadine Cronje, Petra Raimond, Tongai Maponga, Shannon Wilson, Gert van Zyl, Wolfgang Preiser
hCoV-19/SouthAfrica/SU-NHLS_4474/2022	EPI_ISL_12012906	PathCare, Cape Town	Division of Medical Virology, National Health Laboratory Service (NHLS), Tygerberg Hospital / Stellenbosch University	Jean Maritz, Nadine Cronje, Petra Raimond, Tongai Maponga, Shannon Wilson, Gert van Zyl, Wolfgang Preiser
hCoV-19/SouthAfrica/SU-NHLS_4486/2022	EPI_ISL_12012918	PathCare, Cape Town	Division of Medical Virology, National Health Laboratory Service (NHLS), Tygerberg Hospital / Stellenbosch University	Jean Maritz, Nadine Cronje, Petra Raimond, Tongai Maponga, Shannon Wilson, Gert van Zyl, Wolfgang Preiser
hCoV-19/SouthAfrica/SU-NHLS_4492/2022	EPI_ISL_12012924	PathCare, Cape Town	Division of Medical Virology, National Health Laboratory Service (NHLS), Tygerberg Hospital / Stellenbosch University	Jean Maritz, Nadine Cronje, Petra Raimond, Tongai Maponga, Shannon Wilson, Gert van Zyl, Wolfgang Preiser
hCoV-19/SouthAfrica/SU-NHLS_4495/2022	EPI_ISL_12012927	PathCare, Cape Town	Division of Medical Virology, National Health Laboratory Service (NHLS), Tygerberg Hospital / Stellenbosch University	Jean Maritz, Nadine Cronje, Petra Raimond, Tongai Maponga, Shannon Wilson, Gert van Zyl, Wolfgang Preiser
hCoV-19/SouthAfrica/SU-NHLS_4504/2022	EPI_ISL_12012936	PathCare, Cape Town	Division of Medical Virology, National Health Laboratory Service (NHLS), Tygerberg Hospital / Stellenbosch University	Jean Maritz, Nadine Cronje, Petra Raimond, Tongai Maponga, Shannon Wilson, Gert van Zyl, Wolfgang Preiser
hCoV-19/SouthAfrica/CERI-KRISP-K039374/2022	EPI_ISL_11903053	National Health Laboratory Services	CERI, Centre for Epidemic Response and Innovation, Stellenbosch University and KRISP, KZN Research Innovation and Sequencing Platform, UKZN.	Nokukhanya Mdlalose, Giandhari J, Pillay S, Naidoo Y, Naicker D, Maharaj A, Anyaneji UJ,Sanko TJ, Moir M, Van Wyk S, San JE, Tshiabuila D, Tegally H, Wilkinson E, de Oliveira T
hCoV-19/SouthAfrica/NICD-N38812/2022	EPI_ISL_12520011	AMPATH	National Institute for Communicable Diseases of the National Health Laboratory Service	Amoako DG, Everatt J, Kekana D, Scheepers C, Mohale T, Ntuli N, Mahlangu B, Mnguni A, Ismail A, Bhiman JN, Wolter N
hCoV-19/SouthAfrica/NICD-N38818/2022	EPI_ISL_12520016	AMPATH	National Institute for Communicable Diseases of the National Health Laboratory Service	Amoako DG, Everatt J, Kekana D, Scheepers C, Mohale T, Ntuli N, Mahlangu B, Mnguni A, Ismail A, Bhiman JN, Wolter N
hCoV-19/SouthAfrica/NICD-N38819/2022	EPI_ISL_12520017	AMPATH	National Institute for Communicable Diseases of the National Health Laboratory Service	Amoako DG, Everatt J, Kekana D, Scheepers C, Mohale T, Ntuli N, Mahlangu B, Mnguni A, Ismail A, Bhiman JN, Wolter N
hCoV-19/SouthAfrica/NICD-N38821/2022	EPI_ISL_12520019	AMPATH	National Institute for Communicable Diseases of the National Health Laboratory Service	Amoako DG, Everatt J, Kekana D, Scheepers C, Mohale T, Ntuli N, Mahlangu B, Mnguni A, Ismail A, Bhiman JN, Wolter N
hCoV-19/SouthAfrica/NICD-N38826/2022	EPI_ISL_12520023	AMPATH	National Institute for Communicable Diseases of the National Health Laboratory Service	Amoako DG, Everatt J, Kekana D, Scheepers C, Mohale T, Ntuli N, Mahlangu B, Mnguni A, Ismail A, Bhiman JN, Wolter N
hCoV-19/SouthAfrica/NICD-N38858/2022	EPI_ISL_12520040	AMPATH	National Institute for Communicable Diseases of the National Health Laboratory Service	Amoako DG, Everatt J, Kekana D, Scheepers C, Mohale T, Ntuli N, Mahlangu B, Mnguni A, Ismail A, Bhiman JN, Wolter N
hCoV-19/SouthAfrica/NICD-N39070/2022	EPI_ISL_12307609	VERMAAK	National Institute for Communicable Diseases of the National Health Laboratory Service	Amoako DG, Everatt J, Scheepers C, Mohale T, Ntuli N, Mahlangu B, Mnguni A, Ismail A, Bhiman JN
hCoV-19/SouthAfrica/NICD-N39103/2022	EPI_ISL_12307627	VERMAAK	National Institute for Communicable Diseases of the National Health Laboratory Service	Amoako DG, Everatt J, Scheepers C, Mohale T, Ntuli N, Mahlangu B, Mnguni A, Ismail A, Bhiman JN
hCoV-19/SouthAfrica/NICD-N39129/2022	EPI_ISL_12307634	VERMAAK	National Institute for Communicable Diseases of the National Health Laboratory Service	Amoako DG, Everatt J, Scheepers C, Mohale T, Ntuli N, Mahlangu B, Mnguni A, Ismail A, Bhiman JN
hCoV-19/SouthAfrica/NICD-N38582/2022	EPI_ISL_12274015	AMPATH	National Institute for Communicable Diseases of the National Health Laboratory Service	Amoako DG, Everatt J, Kekana D, Scheepers C, Mohale T, Ntuli N, Mahlangu B, Mnguni A, Ismail A, Bhiman JN, Wolter N
hCoV-19/SouthAfrica/NICD-N38591/2022	EPI_ISL_12274021	AMPATH	National Institute for Communicable Diseases of the National Health Laboratory Service	Amoako DG, Everatt J, Kekana D, Scheepers C, Mohale T, Ntuli N, Mahlangu B, Mnguni A, Ismail A, Bhiman JN, Wolter N
hCoV-19/SouthAfrica/NICD-N38611/2022	EPI_ISL_12274037	AMPATH	National Institute for Communicable Diseases of the National Health Laboratory Service	Amoako DG, Everatt J, Kekana D, Scheepers C, Mohale T, Ntuli N, Mahlangu B, Mnguni A, Ismail A, Bhiman JN, Wolter N
hCoV-19/SouthAfrica/CERI-KRISP-K039402/2022	EPI_ISL_12181266	National Health Laboratory Services	CERI, Centre for Epidemic Response and Innovation, Stellenbosch University and KRISP, KZN Research Innovation and Sequencing Platform, UKZN.	Nokukhanya Mdlalose, Giandhari J, Pillay S, Naidoo Y, Naicker D, Maharaj A, Anyaneji UJ, Moir M, Van Wyk S, San JE, Tshiabuila D, Tegally H, Wilkinson E, de Oliveira T
hCoV-19/SouthAfrica/CERI-KRISP-K039406/2022	EPI_ISL_12181269	National Health Laboratory Services	CERI, Centre for Epidemic Response and Innovation, Stellenbosch University and KRISP, KZN Research Innovation and Sequencing Platform, UKZN.	Nokukhanya Mdlalose, Giandhari J, Pillay S, Naidoo Y, Naicker D, Maharaj A, Anyaneji UJ, Moir M, Van Wyk S, San JE, Tshiabuila D, Tegally H, Wilkinson E, de Oliveira T
hCoV-19/SouthAfrica/CERI-KRISP-K039408/2022	EPI_ISL_12181270	National Health Laboratory Services	CERI, Centre for Epidemic Response and Innovation, Stellenbosch University and KRISP, KZN Research Innovation and Sequencing Platform, UKZN.	Nokukhanya Mdlalose, Giandhari J, Pillay S, Naidoo Y, Naicker D, Maharaj A, Anyaneji UJ, Moir M, Van Wyk S, San JE, Tshiabuila D, Tegally H, Wilkinson E, de Oliveira T
hCoV-19/SouthAfrica/CERI-KRISP-K039409/2022	EPI_ISL_12181271	National Health Laboratory Services	CERI, Centre for Epidemic Response and Innovation, Stellenbosch University and KRISP, KZN Research Innovation and Sequencing Platform, UKZN.	Nokukhanya Mdlalose, Giandhari J, Pillay S, Naidoo Y, Naicker D, Maharaj A, Anyaneji UJ, Moir M, Van Wyk S, San JE, Tshiabuila D, Tegally H, Wilkinson E, de Oliveira T
hCoV-19/SouthAfrica/CERI-KRISP-K039410/2022	EPI_ISL_12181272	National Health Laboratory Services	CERI, Centre for Epidemic Response and Innovation, Stellenbosch University and KRISP, KZN Research Innovation and Sequencing Platform, UKZN.	Nokukhanya Mdlalose, Giandhari J, Pillay S, Naidoo Y, Naicker D, Maharaj A, Anyaneji UJ, Moir M, Van Wyk S, San JE, Tshiabuila D, Tegally H, Wilkinson E, de Oliveira T
hCoV-19/SouthAfrica/CERI-KRISP-K039411/2022	EPI_ISL_12181273	National Health Laboratory Services	CERI, Centre for Epidemic Response and Innovation, Stellenbosch University and KRISP, KZN Research Innovation and Sequencing Platform, UKZN.	Nokukhanya Mdlalose, Giandhari J, Pillay S, Naidoo Y, Naicker D, Maharaj A, Anyaneji UJ, Moir M, Van Wyk S, San JE, Tshiabuila D, Tegally H, Wilkinson E, de Oliveira T
hCoV-19/SouthAfrica/CERI-KRISP-K039400/2022	EPI_ISL_12181264	National Health Laboratory Services	CERI, Centre for Epidemic Response and Innovation, Stellenbosch University and KRISP, KZN Research Innovation and Sequencing Platform, UKZN.	Nokukhanya Mdlalose, Giandhari J, Pillay S, Naidoo Y, Naicker D, Maharaj A, Anyaneji UJ, Moir M, Van Wyk S, San JE, Tshiabuila D, Tegally H, Wilkinson E, de Oliveira T
hCoV-19/SouthAfrica/CERI-KRISP-K039404/2022	EPI_ISL_12181267	National Health Laboratory Services	CERI, Centre for Epidemic Response and Innovation, Stellenbosch University and KRISP, KZN Research Innovation and Sequencing Platform, UKZN.	Nokukhanya Mdlalose, Giandhari J, Pillay S, Naidoo Y, Naicker D, Maharaj A, Anyaneji UJ, Moir M, Van Wyk S, San JE, Tshiabuila D, Tegally H, Wilkinson E, de Oliveira T
hCoV-19/SouthAfrica/CERI-KRISP-K039699/2022	EPI_ISL_12097342	ZARV/NHLS,¬¨‚Ä†Department Medical Virology,¬¨‚Ä†University of Pretoria	CERI, Centre for Epidemic Response and Innvoation, Stellenbosch University and KRISP, KZN Research Innovation and Sequencing Platform, UKZN.	Amy Strydom, Adriano Mendes, Micheala Davids, Sim Mayaphi and Marietjie Venter, Giandhari J, Pillay S, Naidoo Y, Naicker D, Maharaj A, Anyaneji UJ, Moir M, Van Wyk S, San JE, Tshiabuila D, Tegally H, Wilkinson E, de Oliveira T
hCoV-19/SouthAfrica/NCV1089/2022	EPI_ISL_12043270	National Health Laboratory Services, Virology	National Health Laboratory Services, Virology	Kathleen Subramoney, Nkhensani Mtileni, Ashlyn S. C. Davis, Florette K. Treurnicht
hCoV-19/SouthAfrica/SU-NHLS_4431/2022	EPI_ISL_12012868	Division of Medical Virology, National Health Laboratory Service (NHLS), Tygerberg Hospital / Stellenbosch University	Division of Medical Virology, National Health Laboratory Service (NHLS), Tygerberg Hospital / Stellenbosch University	Susan Engelbrecht, Tongai Maponga, Shannon Wilson, Mathilda Claassen, Tania Stander, Gert van Zyl, Wolfgang Preiser
hCoV-19/SouthAfrica/SU-NHLS_4456/2022	EPI_ISL_12012888	PathCare, Cape Town	Division of Medical Virology, National Health Laboratory Service (NHLS), Tygerberg Hospital / Stellenbosch University	Jean Maritz, Nadine Cronje, Petra Raimond, Tongai Maponga, Shannon Wilson, Gert van Zyl, Wolfgang Preiser
hCoV-19/SouthAfrica/SU-NHLS_4457/2022	EPI_ISL_12012889	PathCare, Cape Town	Division of Medical Virology, National Health Laboratory Service (NHLS), Tygerberg Hospital / Stellenbosch University	Jean Maritz, Nadine Cronje, Petra Raimond, Tongai Maponga, Shannon Wilson, Gert van Zyl, Wolfgang Preiser
hCoV-19/SouthAfrica/SU-NHLS_4507/2022	EPI_ISL_12012938	PathCare, Cape Town	Division of Medical Virology, National Health Laboratory Service (NHLS), Tygerberg Hospital / Stellenbosch University	Jean Maritz, Nadine Cronje, Petra Raimond, Tongai Maponga, Shannon Wilson, Gert van Zyl, Wolfgang Preiser
hCoV-19/SouthAfrica/NICD-N39531/2022	EPI_ISL_12477046	ROB FERREIRA LABORATORY	National Institute for Communicable Diseases of the National Health Laboratory Service	Amoako DG, Everatt J, Kekana D, Scheepers C, Mohale T, Ntuli N, Mahlangu B, Mnguni A, Ismail A, Bhiman JN, Wolter N
hCoV-19/SouthAfrica/NICD-N38813/2022	EPI_ISL_12520012	AMPATH	National Institute for Communicable Diseases of the National Health Laboratory Service	Amoako DG, Everatt J, Kekana D, Scheepers C, Mohale T, Ntuli N, Mahlangu B, Mnguni A, Ismail A, Bhiman JN, Wolter N
hCoV-19/SouthAfrica/NICD-N38828/2022	EPI_ISL_12520025	AMPATH	National Institute for Communicable Diseases of the National Health Laboratory Service	Amoako DG, Everatt J, Kekana D, Scheepers C, Mohale T, Ntuli N, Mahlangu B, Mnguni A, Ismail A, Bhiman JN, Wolter N
hCoV-19/SouthAfrica/NICD-N38834/2022	EPI_ISL_12520027	AMPATH	National Institute for Communicable Diseases of the National Health Laboratory Service	Amoako DG, Everatt J, Kekana D, Scheepers C, Mohale T, Ntuli N, Mahlangu B, Mnguni A, Ismail A, Bhiman JN, Wolter N
hCoV-19/SouthAfrica/NICD-N38836/2022	EPI_ISL_12520029	AMPATH	National Institute for Communicable Diseases of the National Health Laboratory Service	Amoako DG, Everatt J, Kekana D, Scheepers C, Mohale T, Ntuli N, Mahlangu B, Mnguni A, Ismail A, Bhiman JN, Wolter N
hCoV-19/SouthAfrica/NICD-N39030/2022	EPI_ISL_12307599	TSHEPONG LABORATORY	National Institute for Communicable Diseases of the National Health Laboratory Service	Amoako DG, Everatt J, Scheepers C, Mohale T, Ntuli N, Mahlangu B, Mnguni A, Ismail A, Bhiman JN
hCoV-19/SouthAfrica/NICD-N39067/2022	EPI_ISL_12307607	VERMAAK	National Institute for Communicable Diseases of the National Health Laboratory Service	Amoako DG, Everatt J, Scheepers C, Mohale T, Ntuli N, Mahlangu B, Mnguni A, Ismail A, Bhiman JN
hCoV-19/SouthAfrica/NICD-N39073/2022	EPI_ISL_12307612	VERMAAK	National Institute for Communicable Diseases of the National Health Laboratory Service	Amoako DG, Everatt J, Scheepers C, Mohale T, Ntuli N, Mahlangu B, Mnguni A, Ismail A, Bhiman JN
hCoV-19/SouthAfrica/NICD-N39076/2022	EPI_ISL_12307613	VERMAAK	National Institute for Communicable Diseases of the National Health Laboratory Service	Amoako DG, Everatt J, Scheepers C, Mohale T, Ntuli N, Mahlangu B, Mnguni A, Ismail A, Bhiman JN
hCoV-19/SouthAfrica/NICD-N39078/2022	EPI_ISL_12307614	VERMAAK	National Institute for Communicable Diseases of the National Health Laboratory Service	Amoako DG, Everatt J, Scheepers C, Mohale T, Ntuli N, Mahlangu B, Mnguni A, Ismail A, Bhiman JN
hCoV-19/SouthAfrica/NICD-N39079/2022	EPI_ISL_12307615	VERMAAK	National Institute for Communicable Diseases of the National Health Laboratory Service	Amoako DG, Everatt J, Scheepers C, Mohale T, Ntuli N, Mahlangu B, Mnguni A, Ismail A, Bhiman JN
hCoV-19/SouthAfrica/NICD-N39083/2022	EPI_ISL_12307617	VERMAAK	National Institute for Communicable Diseases of the National Health Laboratory Service	Amoako DG, Everatt J, Scheepers C, Mohale T, Ntuli N, Mahlangu B, Mnguni A, Ismail A, Bhiman JN
hCoV-19/SouthAfrica/NICD-N39084/2022	EPI_ISL_12307618	VERMAAK	National Institute for Communicable Diseases of the National Health Laboratory Service	Amoako DG, Everatt J, Scheepers C, Mohale T, Ntuli N, Mahlangu B, Mnguni A, Ismail A, Bhiman JN
hCoV-19/SouthAfrica/NICD-N39089/2022	EPI_ISL_12307621	VERMAAK	National Institute for Communicable Diseases of the National Health Laboratory Service	Amoako DG, Everatt J, Scheepers C, Mohale T, Ntuli N, Mahlangu B, Mnguni A, Ismail A, Bhiman JN
hCoV-19/SouthAfrica/NICD-N38560/2022	EPI_ISL_12273993	AMPATH	National Institute for Communicable Diseases of the National Health Laboratory Service	Amoako DG, Everatt J, Kekana D, Scheepers C, Mohale T, Ntuli N, Mahlangu B, Mnguni A, Ismail A, Bhiman JN, Wolter N
hCoV-19/SouthAfrica/NICD-N38552/2022	EPI_ISL_12273985	AMPATH	National Institute for Communicable Diseases of the National Health Laboratory Service	Amoako DG, Everatt J, Kekana D, Scheepers C, Mohale T, Ntuli N, Mahlangu B, Mnguni A, Ismail A, Bhiman JN, Wolter N
hCoV-19/SouthAfrica/NICD-N38568/2022	EPI_ISL_12274001	AMPATH	National Institute for Communicable Diseases of the National Health Laboratory Service	Amoako DG, Everatt J, Kekana D, Scheepers C, Mohale T, Ntuli N, Mahlangu B, Mnguni A, Ismail A, Bhiman JN, Wolter N
hCoV-19/SouthAfrica/NICD-N38579/2022	EPI_ISL_12274012	AMPATH	National Institute for Communicable Diseases of the National Health Laboratory Service	Amoako DG, Everatt J, Kekana D, Scheepers C, Mohale T, Ntuli N, Mahlangu B, Mnguni A, Ismail A, Bhiman JN, Wolter N
hCoV-19/SouthAfrica/NICD-N38597/2022	EPI_ISL_12274026	AMPATH	National Institute for Communicable Diseases of the National Health Laboratory Service	Amoako DG, Everatt J, Kekana D, Scheepers C, Mohale T, Ntuli N, Mahlangu B, Mnguni A, Ismail A, Bhiman JN, Wolter N
hCoV-19/SouthAfrica/CERI-KRISP-K040014/2022	EPI_ISL_12268494	AHRI - Alex Sigal	CERI, Centre for Epidemic Response and Innovation, Stellenbosch University and KRISP, KZN Research Innovation and Sequencing Platform, UKZN.	Sigal Alex, Cele Sandile, Karim Farina, Khan Khadija, Bernstein Mallory, Giandhari J, Pillay S, Naidoo Y, Naicker D, Maharaj A, Anyaneji UJ, Sanko TJ, Moir M, Van Wyk S, San JE, Tshiabuila D, Tegally H, Wilkinson E, de Oliveira T
hCoV-19/SouthAfrica/CERI-KRISP-K040015/2022	EPI_ISL_12268495	AHRI - Alex Sigal	CERI, Centre for Epidemic Response and Innovation, Stellenbosch University and KRISP, KZN Research Innovation and Sequencing Platform, UKZN.	Sigal Alex, Cele Sandile, Karim Farina, Khan Khadija, Bernstein Mallory, Giandhari J, Pillay S, Naidoo Y, Naicker D, Maharaj A, Anyaneji UJ, Sanko TJ, Moir M, Van Wyk S, San JE, Tshiabuila D, Tegally H, Wilkinson E, de Oliveira T
hCoV-19/SouthAfrica/NICD-N38559/2022	EPI_ISL_12273992	AMPATH	National Institute for Communicable Diseases of the National Health Laboratory Service	Amoako DG, Everatt J, Kekana D, Scheepers C, Mohale T, Ntuli N, Mahlangu B, Mnguni A, Ismail A, Bhiman JN, Wolter N
hCoV-19/SouthAfrica/NICD-N38562/2022	EPI_ISL_12273995	AMPATH	National Institute for Communicable Diseases of the National Health Laboratory Service	Amoako DG, Everatt J, Kekana D, Scheepers C, Mohale T, Ntuli N, Mahlangu B, Mnguni A, Ismail A, Bhiman JN, Wolter N
hCoV-19/SouthAfrica/NICD-N38570/2022	EPI_ISL_12274003	AMPATH	National Institute for Communicable Diseases of the National Health Laboratory Service	Amoako DG, Everatt J, Kekana D, Scheepers C, Mohale T, Ntuli N, Mahlangu B, Mnguni A, Ismail A, Bhiman JN, Wolter N
hCoV-19/SouthAfrica/NICD-N38610/2022	EPI_ISL_12274036	AMPATH	National Institute for Communicable Diseases of the National Health Laboratory Service	Amoako DG, Everatt J, Kekana D, Scheepers C, Mohale T, Ntuli N, Mahlangu B, Mnguni A, Ismail A, Bhiman JN, Wolter N
hCoV-19/SouthAfrica/NICD-N38618/2022	EPI_ISL_12274041	AMPATH	National Institute for Communicable Diseases of the National Health Laboratory Service	Amoako DG, Everatt J, Kekana D, Scheepers C, Mohale T, Ntuli N, Mahlangu B, Mnguni A, Ismail A, Bhiman JN, Wolter N
hCoV-19/SouthAfrica/CERI-KRISP-K040013/2022	EPI_ISL_12268493	AHRI - Alex Sigal	CERI, Centre for Epidemic Response and Innovation, Stellenbosch University and KRISP, KZN Research Innovation and Sequencing Platform, UKZN.	Sigal Alex, Cele Sandile, Karim Farina, Khan Khadija, Bernstein Mallory, Giandhari J, Pillay S, Naidoo Y, Naicker D, Maharaj A, Anyaneji UJ, Sanko TJ, Moir M, Van Wyk S, San JE, Tshiabuila D, Tegally H, Wilkinson E, de Oliveira T
hCoV-19/SouthAfrica/NHLS-UCT-GS-BH87/2022	EPI_ISL_12221525	Groote Schuur Hospital wc GSH	NHLS/UCT	Arash Iranzadeh, Innocent Mudau, Marvin Hsiao, Gert Marais, Diana Hardie, Stephen Korsman, Rageema Joseph, Luicer Olubayo, Nokuzola Mbhele, Carolyn Williamson
hCoV-19/SouthAfrica/NHLS-UCT-GS-BH86/2022	EPI_ISL_12221526	Groote Schuur Hospital wc GSH	NHLS/UCT	Arash Iranzadeh, Innocent Mudau, Marvin Hsiao, Gert Marais, Diana Hardie, Stephen Korsman, Rageema Joseph, Luicer Olubayo, Nokuzola Mbhele, Carolyn Williamson
hCoV-19/SouthAfrica/NHLS-UCT-GP-O581/2022	EPI_ISL_12221533	Kasselsvlei Clinic wc BSP	NHLS/UCT	Arash Iranzadeh, Innocent Mudau, Marvin Hsiao, Gert Marais, Diana Hardie, Stephen Korsman, Rageema Joseph, Luicer Olubayo, Nokuzola Mbhele, Carolyn Williamson
hCoV-19/SouthAfrica/NHLS-UCT-GP-O585/2022	EPI_ISL_12221578	SAS Saldanha	NHLS/UCT	Arash Iranzadeh, Innocent Mudau, Marvin Hsiao, Gert Marais, Diana Hardie, Stephen Korsman, Rageema Joseph, Luicer Olubayo, Nokuzola Mbhele, Carolyn Williamson
hCoV-19/SouthAfrica/NHLS-UCT-GP-O586/2022	EPI_ISL_12221582	SAS Saldanha	NHLS/UCT	Arash Iranzadeh, Innocent Mudau, Marvin Hsiao, Gert Marais, Diana Hardie, Stephen Korsman, Rageema Joseph, Luicer Olubayo, Nokuzola Mbhele, Carolyn Williamson
hCoV-19/SouthAfrica/CERI-KRISP-K039405/2022	EPI_ISL_12181268	National Health Laboratory Services	CERI, Centre for Epidemic Response and Innovation, Stellenbosch University and KRISP, KZN Research Innovation and Sequencing Platform, UKZN.	Nokukhanya Mdlalose, Giandhari J, Pillay S, Naidoo Y, Naicker D, Maharaj A, Anyaneji UJ, Moir M, Van Wyk S, San JE, Tshiabuila D, Tegally H, Wilkinson E, de Oliveira T
hCoV-19/SouthAfrica/CERI-KRISP-K039704/2022	EPI_ISL_12097345	ZARV/NHLS,¬¨‚Ä†Department Medical Virology,¬¨‚Ä†University of Pretoria	CERI, Centre for Epidemic Response and Innvoation, Stellenbosch University and KRISP, KZN Research Innovation and Sequencing Platform, UKZN.	Amy Strydom, Adriano Mendes, Micheala Davids, Sim Mayaphi and Marietjie Venter, Giandhari J, Pillay S, Naidoo Y, Naicker D, Maharaj A, Anyaneji UJ, Moir M, Van Wyk S, San JE, Tshiabuila D, Tegally H, Wilkinson E, de Oliveira T
hCoV-19/SouthAfrica/CERI-KRISP-K039766/2022	EPI_ISL_12097370	National Health Laboratory Services	CERI, Centre for Epidemic Response and Innvoation, Stellenbosch University and KRISP, KZN Research Innovation and Sequencing Platform, UKZN.	Nokukhanya Mdlalose, Giandhari J, Pillay S, Naidoo Y, Naicker D, Maharaj A, Anyaneji UJ, Moir M, Van Wyk S, San JE, Tshiabuila D, Tegally H, Wilkinson E, de Oliveira T
hCoV-19/SouthAfrica/CERI-KRISP-K039710/2022	EPI_ISL_12097350	ZARV/NHLS,¬¨‚Ä†Department Medical Virology,¬¨‚Ä†University of Pretoria	CERI, Centre for Epidemic Response and Innvoation, Stellenbosch University and KRISP, KZN Research Innovation and Sequencing Platform, UKZN.	Amy Strydom, Adriano Mendes, Micheala Davids, Sim Mayaphi and Marietjie Venter, Giandhari J, Pillay S, Naidoo Y, Naicker D, Maharaj A, Anyaneji UJ, Moir M, Van Wyk S, San JE, Tshiabuila D, Tegally H, Wilkinson E, de Oliveira T
hCoV-19/SouthAfrica/CERI-KRISP-K039756/2022	EPI_ISL_12097366	National Health Laboratory Services	CERI, Centre for Epidemic Response and Innvoation, Stellenbosch University and KRISP, KZN Research Innovation and Sequencing Platform, UKZN.	Nokukhanya Mdlalose, Giandhari J, Pillay S, Naidoo Y, Naicker D, Maharaj A, Anyaneji UJ, Moir M, Van Wyk S, San JE, Tshiabuila D, Tegally H, Wilkinson E, de Oliveira T
hCoV-19/SouthAfrica/CERI-KRISP-K039764/2022	EPI_ISL_12097368	National Health Laboratory Services	CERI, Centre for Epidemic Response and Innvoation, Stellenbosch University and KRISP, KZN Research Innovation and Sequencing Platform, UKZN.	Nokukhanya Mdlalose, Giandhari J, Pillay S, Naidoo Y, Naicker D, Maharaj A, Anyaneji UJ, Moir M, Van Wyk S, San JE, Tshiabuila D, Tegally H, Wilkinson E, de Oliveira T
hCoV-19/SouthAfrica/CERI-KRISP-K039701/2022	EPI_ISL_12097343	ZARV/NHLS,¬¨‚Ä†Department Medical Virology,¬¨‚Ä†University of Pretoria	CERI, Centre for Epidemic Response and Innvoation, Stellenbosch University and KRISP, KZN Research Innovation and Sequencing Platform, UKZN.	Amy Strydom, Adriano Mendes, Micheala Davids, Sim Mayaphi and Marietjie Venter, Giandhari J, Pillay S, Naidoo Y, Naicker D, Maharaj A, Anyaneji UJ, Moir M, Van Wyk S, San JE, Tshiabuila D, Tegally H, Wilkinson E, de Oliveira T
hCoV-19/SouthAfrica/CERI-KRISP-K039702/2022	EPI_ISL_12097344	ZARV/NHLS,¬¨‚Ä†Department Medical Virology,¬¨‚Ä†University of Pretoria	CERI, Centre for Epidemic Response and Innvoation, Stellenbosch University and KRISP, KZN Research Innovation and Sequencing Platform, UKZN.	Amy Strydom, Adriano Mendes, Micheala Davids, Sim Mayaphi and Marietjie Venter, Giandhari J, Pillay S, Naidoo Y, Naicker D, Maharaj A, Anyaneji UJ, Moir M, Van Wyk S, San JE, Tshiabuila D, Tegally H, Wilkinson E, de Oliveira T
hCoV-19/SouthAfrica/CERI-KRISP-K039706/2022	EPI_ISL_12097346	ZARV/NHLS,¬¨‚Ä†Department Medical Virology,¬¨‚Ä†University of Pretoria	CERI, Centre for Epidemic Response and Innvoation, Stellenbosch University and KRISP, KZN Research Innovation and Sequencing Platform, UKZN.	Amy Strydom, Adriano Mendes, Micheala Davids, Sim Mayaphi and Marietjie Venter, Giandhari J, Pillay S, Naidoo Y, Naicker D, Maharaj A, Anyaneji UJ, Moir M, Van Wyk S, San JE, Tshiabuila D, Tegally H, Wilkinson E, de Oliveira T
hCoV-19/SouthAfrica/CERI-KRISP-K039708/2022	EPI_ISL_12097348	ZARV/NHLS,¬¨‚Ä†Department Medical Virology,¬¨‚Ä†University of Pretoria	CERI, Centre for Epidemic Response and Innvoation, Stellenbosch University and KRISP, KZN Research Innovation and Sequencing Platform, UKZN.	Amy Strydom, Adriano Mendes, Micheala Davids, Sim Mayaphi and Marietjie Venter, Giandhari J, Pillay S, Naidoo Y, Naicker D, Maharaj A, Anyaneji UJ, Moir M, Van Wyk S, San JE, Tshiabuila D, Tegally H, Wilkinson E, de Oliveira T
hCoV-19/SouthAfrica/CERI-KRISP-K039709/2022	EPI_ISL_12097349	ZARV/NHLS,¬¨‚Ä†Department Medical Virology,¬¨‚Ä†University of Pretoria	CERI, Centre for Epidemic Response and Innvoation, Stellenbosch University and KRISP, KZN Research Innovation and Sequencing Platform, UKZN.	Amy Strydom, Adriano Mendes, Micheala Davids, Sim Mayaphi and Marietjie Venter, Giandhari J, Pillay S, Naidoo Y, Naicker D, Maharaj A, Anyaneji UJ, Moir M, Van Wyk S, San JE, Tshiabuila D, Tegally H, Wilkinson E, de Oliveira T
hCoV-19/SouthAfrica/CERI-KRISP-K039711/2022	EPI_ISL_12097351	ZARV/NHLS,¬¨‚Ä†Department Medical Virology,¬¨‚Ä†University of Pretoria	CERI, Centre for Epidemic Response and Innvoation, Stellenbosch University and KRISP, KZN Research Innovation and Sequencing Platform, UKZN.	Amy Strydom, Adriano Mendes, Micheala Davids, Sim Mayaphi and Marietjie Venter, Giandhari J, Pillay S, Naidoo Y, Naicker D, Maharaj A, Anyaneji UJ, Moir M, Van Wyk S, San JE, Tshiabuila D, Tegally H, Wilkinson E, de Oliveira T
hCoV-19/SouthAfrica/CERI-KRISP-K039707/2022	EPI_ISL_12097347	ZARV/NHLS,¬¨‚Ä†Department Medical Virology,¬¨‚Ä†University of Pretoria	CERI, Centre for Epidemic Response and Innvoation, Stellenbosch University and KRISP, KZN Research Innovation and Sequencing Platform, UKZN.	Amy Strydom, Adriano Mendes, Micheala Davids, Sim Mayaphi and Marietjie Venter, Giandhari J, Pillay S, Naidoo Y, Naicker D, Maharaj A, Anyaneji UJ, Moir M, Van Wyk S, San JE, Tshiabuila D, Tegally H, Wilkinson E, de Oliveira T
hCoV-19/SouthAfrica/NCV1118/2022	EPI_ISL_12043297	National Health Laboratory Services, Virology	National Health Laboratory Services, Virology	Kathleen Subramoney, Nkhensani Mtileni, Ashlyn S. C. Davis, Florette K. Treurnicht
hCoV-19/SouthAfrica/NCV1103/2022	EPI_ISL_12043284	National Health Laboratory Services, Virology	National Health Laboratory Services, Virology	Kathleen Subramoney, Nkhensani Mtileni, Ashlyn S. C. Davis, Florette K. Treurnicht
hCoV-19/SouthAfrica/NCV1116/2022	EPI_ISL_12043295	National Health Laboratory Services, Virology	National Health Laboratory Services, Virology	Kathleen Subramoney, Nkhensani Mtileni, Ashlyn S. C. Davis, Florette K. Treurnicht
hCoV-19/SouthAfrica/NCV1080/2022	EPI_ISL_12043261	National Health Laboratory Services, Virology	National Health Laboratory Services, Virology	Kathleen Subramoney, Nkhensani Mtileni, Ashlyn S. C. Davis, Florette K. Treurnicht
hCoV-19/SouthAfrica/NCV1083/2022	EPI_ISL_12043264	National Health Laboratory Services, Virology	National Health Laboratory Services, Virology	Kathleen Subramoney, Nkhensani Mtileni, Ashlyn S. C. Davis, Florette K. Treurnicht
hCoV-19/SouthAfrica/NCV1087/2022	EPI_ISL_12043268	National Health Laboratory Services, Virology	National Health Laboratory Services, Virology	Kathleen Subramoney, Nkhensani Mtileni, Ashlyn S. C. Davis, Florette K. Treurnicht
hCoV-19/SouthAfrica/NCV1088/2022	EPI_ISL_12043269	National Health Laboratory Services, Virology	National Health Laboratory Services, Virology	Kathleen Subramoney, Nkhensani Mtileni, Ashlyn S. C. Davis, Florette K. Treurnicht
hCoV-19/SouthAfrica/NCV1090/2022	EPI_ISL_12043271	National Health Laboratory Services, Virology	National Health Laboratory Services, Virology	Kathleen Subramoney, Nkhensani Mtileni, Ashlyn S. C. Davis, Florette K. Treurnicht
hCoV-19/SouthAfrica/NCV1102/2022	EPI_ISL_12043283	National Health Laboratory Services, Virology	National Health Laboratory Services, Virology	Kathleen Subramoney, Nkhensani Mtileni, Ashlyn S. C. Davis, Florette K. Treurnicht
hCoV-19/SouthAfrica/NCV1106/2022	EPI_ISL_12043286	National Health Laboratory Services, Virology	National Health Laboratory Services, Virology	Kathleen Subramoney, Nkhensani Mtileni, Ashlyn S. C. Davis, Florette K. Treurnicht
hCoV-19/SouthAfrica/NCV1112/2022	EPI_ISL_12043292	National Health Laboratory Services, Virology	National Health Laboratory Services, Virology	Kathleen Subramoney, Nkhensani Mtileni, Ashlyn S. C. Davis, Florette K. Treurnicht
hCoV-19/SouthAfrica/NCV1113/2022	EPI_ISL_12043293	National Health Laboratory Services, Virology	National Health Laboratory Services, Virology	Kathleen Subramoney, Nkhensani Mtileni, Ashlyn S. C. Davis, Florette K. Treurnicht
hCoV-19/SouthAfrica/NCV1105/2022	EPI_ISL_12043285	National Health Laboratory Services, Virology	National Health Laboratory Services, Virology	Kathleen Subramoney, Nkhensani Mtileni, Ashlyn S. C. Davis, Florette K. Treurnicht
hCoV-19/SouthAfrica/SU-NHLS_4424/2022	EPI_ISL_12012863	Division of Medical Virology, National Health Laboratory Service (NHLS), Tygerberg Hospital / Stellenbosch University	Division of Medical Virology, National Health Laboratory Service (NHLS), Tygerberg Hospital / Stellenbosch University	Susan Engelbrecht, Tongai Maponga, Shannon Wilson, Mathilda Claassen, Tania Stander, Gert van Zyl, Wolfgang Preiser
hCoV-19/SouthAfrica/SU-NHLS_4426/2022	EPI_ISL_12012864	Division of Medical Virology, National Health Laboratory Service (NHLS), Tygerberg Hospital / Stellenbosch University	Division of Medical Virology, National Health Laboratory Service (NHLS), Tygerberg Hospital / Stellenbosch University	Susan Engelbrecht, Tongai Maponga, Shannon Wilson, Mathilda Claassen, Tania Stander, Gert van Zyl, Wolfgang Preiser
hCoV-19/SouthAfrica/SU-NHLS_4427/2022	EPI_ISL_12012865	Division of Medical Virology, National Health Laboratory Service (NHLS), Tygerberg Hospital / Stellenbosch University	Division of Medical Virology, National Health Laboratory Service (NHLS), Tygerberg Hospital / Stellenbosch University	Susan Engelbrecht, Tongai Maponga, Shannon Wilson, Mathilda Claassen, Tania Stander, Gert van Zyl, Wolfgang Preiser
hCoV-19/SouthAfrica/SU-NHLS_4428/2022	EPI_ISL_12012866	Division of Medical Virology, National Health Laboratory Service (NHLS), Tygerberg Hospital / Stellenbosch University	Division of Medical Virology, National Health Laboratory Service (NHLS), Tygerberg Hospital / Stellenbosch University	Susan Engelbrecht, Tongai Maponga, Shannon Wilson, Mathilda Claassen, Tania Stander, Gert van Zyl, Wolfgang Preiser
hCoV-19/SouthAfrica/CERI-KRISP-K039378/2022	EPI_ISL_11903056	National Health Laboratory Services	CERI, Centre for Epidemic Response and Innovation, Stellenbosch University and KRISP, KZN Research Innovation and Sequencing Platform, UKZN.	Nokukhanya Mdlalose, Giandhari J, Pillay S, Naidoo Y, Naicker D, Maharaj A, Anyaneji UJ,Sanko TJ, Moir M, Van Wyk S, San JE, Tshiabuila D, Tegally H, Wilkinson E, de Oliveira T
hCoV-19/SouthAfrica/CERI-KRISP-K039380/2022	EPI_ISL_11903057	National Health Laboratory Services	CERI, Centre for Epidemic Response and Innovation, Stellenbosch University and KRISP, KZN Research Innovation and Sequencing Platform, UKZN.	Nokukhanya Mdlalose, Giandhari J, Pillay S, Naidoo Y, Naicker D, Maharaj A, Anyaneji UJ,Sanko TJ, Moir M, Van Wyk S, San JE, Tshiabuila D, Tegally H, Wilkinson E, de Oliveira T
hCoV-19/SouthAfrica/CERI-KRISP-K039381/2022	EPI_ISL_11903058	National Health Laboratory Services	CERI, Centre for Epidemic Response and Innovation, Stellenbosch University and KRISP, KZN Research Innovation and Sequencing Platform, UKZN.	Nokukhanya Mdlalose, Giandhari J, Pillay S, Naidoo Y, Naicker D, Maharaj A, Anyaneji UJ,Sanko TJ, Moir M, Van Wyk S, San JE, Tshiabuila D, Tegally H, Wilkinson E, de Oliveira T
hCoV-19/SouthAfrica/CERI-KRISP-K039387/2022	EPI_ISL_11903063	National Health Laboratory Services	CERI, Centre for Epidemic Response and Innovation, Stellenbosch University and KRISP, KZN Research Innovation and Sequencing Platform, UKZN.	Nokukhanya Mdlalose, Giandhari J, Pillay S, Naidoo Y, Naicker D, Maharaj A, Anyaneji UJ,Sanko TJ, Moir M, Van Wyk S, San JE, Tshiabuila D, Tegally H, Wilkinson E, de Oliveira T
hCoV-19/SouthAfrica/CERI-KRISP-K039357/2022	EPI_ISL_11903040	National Health Laboratory Services	CERI, Centre for Epidemic Response and Innovation, Stellenbosch University and KRISP, KZN Research Innovation and Sequencing Platform, UKZN.	Nokukhanya Mdlalose, Giandhari J, Pillay S, Naidoo Y, Naicker D, Maharaj A, Anyaneji UJ,Sanko TJ, Moir M, Van Wyk S, San JE, Tshiabuila D, Tegally H, Wilkinson E, de Oliveira T
hCoV-19/SouthAfrica/NICD-N38781/2022	EPI_ISL_12519987	AMPATH	National Institute for Communicable Diseases of the National Health Laboratory Service	Amoako DG, Everatt J, Kekana D, Scheepers C, Mohale T, Ntuli N, Mahlangu B, Mnguni A, Ismail A, Bhiman JN, Wolter N
hCoV-19/SouthAfrica/NICD-N38783/2022	EPI_ISL_12519989	AMPATH	National Institute for Communicable Diseases of the National Health Laboratory Service	Amoako DG, Everatt J, Kekana D, Scheepers C, Mohale T, Ntuli N, Mahlangu B, Mnguni A, Ismail A, Bhiman JN, Wolter N
hCoV-19/SouthAfrica/NICD-N38785/2022	EPI_ISL_12519991	AMPATH	National Institute for Communicable Diseases of the National Health Laboratory Service	Amoako DG, Everatt J, Kekana D, Scheepers C, Mohale T, Ntuli N, Mahlangu B, Mnguni A, Ismail A, Bhiman JN, Wolter N
hCoV-19/SouthAfrica/NICD-N38788/2022	EPI_ISL_12519994	AMPATH	National Institute for Communicable Diseases of the National Health Laboratory Service	Amoako DG, Everatt J, Kekana D, Scheepers C, Mohale T, Ntuli N, Mahlangu B, Mnguni A, Ismail A, Bhiman JN, Wolter N
hCoV-19/SouthAfrica/NICD-N38789/2022	EPI_ISL_12519995	AMPATH	National Institute for Communicable Diseases of the National Health Laboratory Service	Amoako DG, Everatt J, Kekana D, Scheepers C, Mohale T, Ntuli N, Mahlangu B, Mnguni A, Ismail A, Bhiman JN, Wolter N
hCoV-19/SouthAfrica/NICD-N38790/2022	EPI_ISL_12519996	AMPATH	National Institute for Communicable Diseases of the National Health Laboratory Service	Amoako DG, Everatt J, Kekana D, Scheepers C, Mohale T, Ntuli N, Mahlangu B, Mnguni A, Ismail A, Bhiman JN, Wolter N
hCoV-19/SouthAfrica/NICD-N38791/2022	EPI_ISL_12519997	AMPATH	National Institute for Communicable Diseases of the National Health Laboratory Service	Amoako DG, Everatt J, Kekana D, Scheepers C, Mohale T, Ntuli N, Mahlangu B, Mnguni A, Ismail A, Bhiman JN, Wolter N
hCoV-19/SouthAfrica/NICD-N38792/2022	EPI_ISL_12519998	AMPATH	National Institute for Communicable Diseases of the National Health Laboratory Service	Amoako DG, Everatt J, Kekana D, Scheepers C, Mohale T, Ntuli N, Mahlangu B, Mnguni A, Ismail A, Bhiman JN, Wolter N
hCoV-19/SouthAfrica/NICD-N38793/2022	EPI_ISL_12519999	AMPATH	National Institute for Communicable Diseases of the National Health Laboratory Service	Amoako DG, Everatt J, Kekana D, Scheepers C, Mohale T, Ntuli N, Mahlangu B, Mnguni A, Ismail A, Bhiman JN, Wolter N
hCoV-19/SouthAfrica/NICD-N38803/2022	EPI_ISL_12520005	AMPATH	National Institute for Communicable Diseases of the National Health Laboratory Service	Amoako DG, Everatt J, Kekana D, Scheepers C, Mohale T, Ntuli N, Mahlangu B, Mnguni A, Ismail A, Bhiman JN, Wolter N
hCoV-19/SouthAfrica/NICD-N38810/2022	EPI_ISL_12520009	AMPATH	National Institute for Communicable Diseases of the National Health Laboratory Service	Amoako DG, Everatt J, Kekana D, Scheepers C, Mohale T, Ntuli N, Mahlangu B, Mnguni A, Ismail A, Bhiman JN, Wolter N
hCoV-19/SouthAfrica/NICD-N38862/2022	EPI_ISL_12520043	AMPATH	National Institute for Communicable Diseases of the National Health Laboratory Service	Amoako DG, Everatt J, Kekana D, Scheepers C, Mohale T, Ntuli N, Mahlangu B, Mnguni A, Ismail A, Bhiman JN, Wolter N
hCoV-19/SouthAfrica/NICD-N38864/2022	EPI_ISL_12520045	AMPATH	National Institute for Communicable Diseases of the National Health Laboratory Service	Amoako DG, Everatt J, Kekana D, Scheepers C, Mohale T, Ntuli N, Mahlangu B, Mnguni A, Ismail A, Bhiman JN, Wolter N
hCoV-19/SouthAfrica/NICD-N38865/2022	EPI_ISL_12520046	AMPATH	National Institute for Communicable Diseases of the National Health Laboratory Service	Amoako DG, Everatt J, Kekana D, Scheepers C, Mohale T, Ntuli N, Mahlangu B, Mnguni A, Ismail A, Bhiman JN, Wolter N
hCoV-19/SouthAfrica/NICD-N38895/2022	EPI_ISL_12307553	AMPATH	National Institute for Communicable Diseases of the National Health Laboratory Service	Amoako DG, Everatt J, Scheepers C, Mohale T, Ntuli N, Mahlangu B, Mnguni A, Ismail A, Bhiman JN
hCoV-19/SouthAfrica/NICD-N38897/2022	EPI_ISL_12307555	AMPATH	National Institute for Communicable Diseases of the National Health Laboratory Service	Amoako DG, Everatt J, Scheepers C, Mohale T, Ntuli N, Mahlangu B, Mnguni A, Ismail A, Bhiman JN
hCoV-19/SouthAfrica/NICD-N38926/2022	EPI_ISL_12307573	AMPATH	National Institute for Communicable Diseases of the National Health Laboratory Service	Amoako DG, Everatt J, Scheepers C, Mohale T, Ntuli N, Mahlangu B, Mnguni A, Ismail A, Bhiman JN
hCoV-19/SouthAfrica/NICD-N38984/2022	EPI_ISL_12307587	TSHEPONG LABORATORY	National Institute for Communicable Diseases of the National Health Laboratory Service	Amoako DG, Everatt J, Scheepers C, Mohale T, Ntuli N, Mahlangu B, Mnguni A, Ismail A, Bhiman JN
hCoV-19/SouthAfrica/NICD-N39016/2022	EPI_ISL_12307598	KIMBERLEY LABORATORY	National Institute for Communicable Diseases of the National Health Laboratory Service	Amoako DG, Everatt J, Scheepers C, Mohale T, Ntuli N, Mahlangu B, Mnguni A, Ismail A, Bhiman JN
hCoV-19/SouthAfrica/NICD-N39045/2022	EPI_ISL_12307602	KIMBERLEY LABORATORY	National Institute for Communicable Diseases of the National Health Laboratory Service	Amoako DG, Everatt J, Scheepers C, Mohale T, Ntuli N, Mahlangu B, Mnguni A, Ismail A, Bhiman JN
hCoV-19/SouthAfrica/NICD-N39071/2022	EPI_ISL_12307610	VERMAAK	National Institute for Communicable Diseases of the National Health Laboratory Service	Amoako DG, Everatt J, Scheepers C, Mohale T, Ntuli N, Mahlangu B, Mnguni A, Ismail A, Bhiman JN
hCoV-19/SouthAfrica/CERI-KRISP-K040008/2022	EPI_ISL_12268489	AHRI - Alex Sigal	CERI, Centre for Epidemic Response and Innovation, Stellenbosch University and KRISP, KZN Research Innovation and Sequencing Platform, UKZN.	Sigal Alex, Cele Sandile, Karim Farina, Khan Khadija, Bernstein Mallory, Giandhari J, Pillay S, Naidoo Y, Naicker D, Maharaj A, Anyaneji UJ, Sanko TJ, Moir M, Van Wyk S, San JE, Tshiabuila D, Tegally H, Wilkinson E, de Oliveira T
hCoV-19/SouthAfrica/CERI-KRISP-K040007/2022	EPI_ISL_12268488	AHRI - Alex Sigal	CERI, Centre for Epidemic Response and Innovation, Stellenbosch University and KRISP, KZN Research Innovation and Sequencing Platform, UKZN.	Sigal Alex, Cele Sandile, Karim Farina, Khan Khadija, Bernstein Mallory, Giandhari J, Pillay S, Naidoo Y, Naicker D, Maharaj A, Anyaneji UJ, Sanko TJ, Moir M, Van Wyk S, San JE, Tshiabuila D, Tegally H, Wilkinson E, de Oliveira T
hCoV-19/SouthAfrica/NHLS-UCT-GS-BH95/2022	EPI_ISL_12221512	2 Military Hospital wc MAA	NHLS/UCT	Arash Iranzadeh, Innocent Mudau, Marvin Hsiao, Gert Marais, Diana Hardie, Stephen Korsman, Rageema Joseph, Luicer Olubayo, Nokuzola Mbhele, Carolyn Williamson
hCoV-19/SouthAfrica/NHLS-UCT-GP-O583/2022	EPI_ISL_12221514	Barrydale Clinic wc BDH	NHLS/UCT	Arash Iranzadeh, Innocent Mudau, Marvin Hsiao, Gert Marais, Diana Hardie, Stephen Korsman, Rageema Joseph, Luicer Olubayo, Nokuzola Mbhele, Carolyn Williamson
hCoV-19/SouthAfrica/NHLS-UCT-GS-BH80/2022	EPI_ISL_12221524	Groote Schuur Hospital wc GSH	NHLS/UCT	Arash Iranzadeh, Innocent Mudau, Marvin Hsiao, Gert Marais, Diana Hardie, Stephen Korsman, Rageema Joseph, Luicer Olubayo, Nokuzola Mbhele, Carolyn Williamson
hCoV-19/SouthAfrica/NHLS-UCT-GS-BH76/2022	EPI_ISL_12221530	Heideveld Emergency Centre	NHLS/UCT	Arash Iranzadeh, Innocent Mudau, Marvin Hsiao, Gert Marais, Diana Hardie, Stephen Korsman, Rageema Joseph, Luicer Olubayo, Nokuzola Mbhele, Carolyn Williamson
hCoV-19/SouthAfrica/NHLS-UCT-GS-BH85/2022	EPI_ISL_12221541	Kwanokuthula CDC wc KWA	NHLS/UCT	Arash Iranzadeh, Innocent Mudau, Marvin Hsiao, Gert Marais, Diana Hardie, Stephen Korsman, Rageema Joseph, Luicer Olubayo, Nokuzola Mbhele, Carolyn Williamson
hCoV-19/SouthAfrica/NHLS-UCT-GP-O589/2022	EPI_ISL_12221573	Railton Clinic wc RPC	NHLS/UCT	Arash Iranzadeh, Innocent Mudau, Marvin Hsiao, Gert Marais, Diana Hardie, Stephen Korsman, Rageema Joseph, Luicer Olubayo, Nokuzola Mbhele, Carolyn Williamson
hCoV-19/SouthAfrica/NHLS-UCT-GP-O582/2022	EPI_ISL_12221586	Scottsdene CDC wc SDC	NHLS/UCT	Arash Iranzadeh, Innocent Mudau, Marvin Hsiao, Gert Marais, Diana Hardie, Stephen Korsman, Rageema Joseph, Luicer Olubayo, Nokuzola Mbhele, Carolyn Williamson
hCoV-19/SouthAfrica/NHLS-UCT-GP-O580/2022	EPI_ISL_12221597	Vredendal Hospital wc VRE	NHLS/UCT	Arash Iranzadeh, Innocent Mudau, Marvin Hsiao, Gert Marais, Diana Hardie, Stephen Korsman, Rageema Joseph, Luicer Olubayo, Nokuzola Mbhele, Carolyn Williamson
hCoV-19/SouthAfrica/CERI-KRISP-K039752/2022	EPI_ISL_12097364	National Health Laboratory Services	CERI, Centre for Epidemic Response and Innvoation, Stellenbosch University and KRISP, KZN Research Innovation and Sequencing Platform, UKZN.	Nokukhanya Mdlalose, Giandhari J, Pillay S, Naidoo Y, Naicker D, Maharaj A, Anyaneji UJ, Moir M, Van Wyk S, San JE, Tshiabuila D, Tegally H, Wilkinson E, de Oliveira T
hCoV-19/SouthAfrica/CERI-KRISP-K039753/2022	EPI_ISL_12097365	National Health Laboratory Services	CERI, Centre for Epidemic Response and Innvoation, Stellenbosch University and KRISP, KZN Research Innovation and Sequencing Platform, UKZN.	Nokukhanya Mdlalose, Giandhari J, Pillay S, Naidoo Y, Naicker D, Maharaj A, Anyaneji UJ, Moir M, Van Wyk S, San JE, Tshiabuila D, Tegally H, Wilkinson E, de Oliveira T
hCoV-19/SouthAfrica/CERI-KRISP-K039765/2022	EPI_ISL_12097369	National Health Laboratory Services	CERI, Centre for Epidemic Response and Innvoation, Stellenbosch University and KRISP, KZN Research Innovation and Sequencing Platform, UKZN.	Nokukhanya Mdlalose, Giandhari J, Pillay S, Naidoo Y, Naicker D, Maharaj A, Anyaneji UJ, Moir M, Van Wyk S, San JE, Tshiabuila D, Tegally H, Wilkinson E, de Oliveira T
hCoV-19/SouthAfrica/CERI-KRISP-K039789/2022	EPI_ISL_12097381	National Health Laboratory Services	CERI, Centre for Epidemic Response and Innvoation, Stellenbosch University and KRISP, KZN Research Innovation and Sequencing Platform, UKZN.	Nokukhanya Mdlalose, Giandhari J, Pillay S, Naidoo Y, Naicker D, Maharaj A, Anyaneji UJ, Moir M, Van Wyk S, San JE, Tshiabuila D, Tegally H, Wilkinson E, de Oliveira T
hCoV-19/SouthAfrica/CERI-KRISP-K039712/2022	EPI_ISL_12097352	ZARV/NHLS,¬¨‚Ä†Department Medical Virology,¬¨‚Ä†University of Pretoria	CERI, Centre for Epidemic Response and Innvoation, Stellenbosch University and KRISP, KZN Research Innovation and Sequencing Platform, UKZN.	Amy Strydom, Adriano Mendes, Micheala Davids, Sim Mayaphi and Marietjie Venter, Giandhari J, Pillay S, Naidoo Y, Naicker D, Maharaj A, Anyaneji UJ, Moir M, Van Wyk S, San JE, Tshiabuila D, Tegally H, Wilkinson E, de Oliveira T
hCoV-19/SouthAfrica/CERI-KRISP-K039713/2022	EPI_ISL_12097353	ZARV/NHLS,¬¨‚Ä†Department Medical Virology,¬¨‚Ä†University of Pretoria	CERI, Centre for Epidemic Response and Innvoation, Stellenbosch University and KRISP, KZN Research Innovation and Sequencing Platform, UKZN.	Amy Strydom, Adriano Mendes, Micheala Davids, Sim Mayaphi and Marietjie Venter, Giandhari J, Pillay S, Naidoo Y, Naicker D, Maharaj A, Anyaneji UJ, Moir M, Van Wyk S, San JE, Tshiabuila D, Tegally H, Wilkinson E, de Oliveira T
hCoV-19/SouthAfrica/CERI-KRISP-K039767/2022	EPI_ISL_12097371	National Health Laboratory Services	CERI, Centre for Epidemic Response and Innvoation, Stellenbosch University and KRISP, KZN Research Innovation and Sequencing Platform, UKZN.	Nokukhanya Mdlalose, Giandhari J, Pillay S, Naidoo Y, Naicker D, Maharaj A, Anyaneji UJ, Moir M, Van Wyk S, San JE, Tshiabuila D, Tegally H, Wilkinson E, de Oliveira T
hCoV-19/SouthAfrica/NCV1081/2022	EPI_ISL_12043262	National Health Laboratory Services, Virology	National Health Laboratory Services, Virology	Kathleen Subramoney, Nkhensani Mtileni, Ashlyn S. C. Davis, Florette K. Treurnicht
hCoV-19/SouthAfrica/NCV1093/2022	EPI_ISL_12043274	National Health Laboratory Services, Virology	National Health Laboratory Services, Virology	Kathleen Subramoney, Nkhensani Mtileni, Ashlyn S. C. Davis, Florette K. Treurnicht
hCoV-19/SouthAfrica/NCV1094/2022	EPI_ISL_12043275	National Health Laboratory Services, Virology	National Health Laboratory Services, Virology	Kathleen Subramoney, Nkhensani Mtileni, Ashlyn S. C. Davis, Florette K. Treurnicht
hCoV-19/SouthAfrica/NCV1095/2022	EPI_ISL_12043276	National Health Laboratory Services, Virology	National Health Laboratory Services, Virology	Kathleen Subramoney, Nkhensani Mtileni, Ashlyn S. C. Davis, Florette K. Treurnicht
hCoV-19/SouthAfrica/NCV1096/2022	EPI_ISL_12043277	National Health Laboratory Services, Virology	National Health Laboratory Services, Virology	Kathleen Subramoney, Nkhensani Mtileni, Ashlyn S. C. Davis, Florette K. Treurnicht
hCoV-19/SouthAfrica/NCV1115/2022	EPI_ISL_12043294	National Health Laboratory Services, Virology	National Health Laboratory Services, Virology	Kathleen Subramoney, Nkhensani Mtileni, Ashlyn S. C. Davis, Florette K. Treurnicht
hCoV-19/SouthAfrica/NCV1079/2022	EPI_ISL_12043260	National Health Laboratory Services, Virology	National Health Laboratory Services, Virology	Kathleen Subramoney, Nkhensani Mtileni, Ashlyn S. C. Davis, Florette K. Treurnicht
hCoV-19/SouthAfrica/NCV1082/2022	EPI_ISL_12043263	National Health Laboratory Services, Virology	National Health Laboratory Services, Virology	Kathleen Subramoney, Nkhensani Mtileni, Ashlyn S. C. Davis, Florette K. Treurnicht
hCoV-19/SouthAfrica/NCV1084/2022	EPI_ISL_12043265	National Health Laboratory Services, Virology	National Health Laboratory Services, Virology	Kathleen Subramoney, Nkhensani Mtileni, Ashlyn S. C. Davis, Florette K. Treurnicht
hCoV-19/SouthAfrica/NCV1085/2022	EPI_ISL_12043266	National Health Laboratory Services, Virology	National Health Laboratory Services, Virology	Kathleen Subramoney, Nkhensani Mtileni, Ashlyn S. C. Davis, Florette K. Treurnicht
hCoV-19/SouthAfrica/NCV1086/2022	EPI_ISL_12043267	National Health Laboratory Services, Virology	National Health Laboratory Services, Virology	Kathleen Subramoney, Nkhensani Mtileni, Ashlyn S. C. Davis, Florette K. Treurnicht
hCoV-19/SouthAfrica/NCV1091/2022	EPI_ISL_12043272	National Health Laboratory Services, Virology	National Health Laboratory Services, Virology	Kathleen Subramoney, Nkhensani Mtileni, Ashlyn S. C. Davis, Florette K. Treurnicht
hCoV-19/SouthAfrica/NCV1092/2022	EPI_ISL_12043273	National Health Laboratory Services, Virology	National Health Laboratory Services, Virology	Kathleen Subramoney, Nkhensani Mtileni, Ashlyn S. C. Davis, Florette K. Treurnicht
hCoV-19/SouthAfrica/NCV1097/2022	EPI_ISL_12043278	National Health Laboratory Services, Virology	National Health Laboratory Services, Virology	Kathleen Subramoney, Nkhensani Mtileni, Ashlyn S. C. Davis, Florette K. Treurnicht
hCoV-19/SouthAfrica/NCV1099/2022	EPI_ISL_12043280	National Health Laboratory Services, Virology	National Health Laboratory Services, Virology	Kathleen Subramoney, Nkhensani Mtileni, Ashlyn S. C. Davis, Florette K. Treurnicht
hCoV-19/SouthAfrica/NCV1100/2022	EPI_ISL_12043281	National Health Laboratory Services, Virology	National Health Laboratory Services, Virology	Kathleen Subramoney, Nkhensani Mtileni, Ashlyn S. C. Davis, Florette K. Treurnicht
hCoV-19/SouthAfrica/NCV1117/2022	EPI_ISL_12043296	National Health Laboratory Services, Virology	National Health Laboratory Services, Virology	Kathleen Subramoney, Nkhensani Mtileni, Ashlyn S. C. Davis, Florette K. Treurnicht
hCoV-19/SouthAfrica/NCV1101/2022	EPI_ISL_12043282	National Health Laboratory Services, Virology	National Health Laboratory Services, Virology	Kathleen Subramoney, Nkhensani Mtileni, Ashlyn S. C. Davis, Florette K. Treurnicht
hCoV-19/SouthAfrica/CERI-KRISP-K039356/2022	EPI_ISL_11903039	National Health Laboratory Services	CERI, Centre for Epidemic Response and Innovation, Stellenbosch University and KRISP, KZN Research Innovation and Sequencing Platform, UKZN.	Nokukhanya Mdlalose, Giandhari J, Pillay S, Naidoo Y, Naicker D, Maharaj A, Anyaneji UJ,Sanko TJ, Moir M, Van Wyk S, San JE, Tshiabuila D, Tegally H, Wilkinson E, de Oliveira T
hCoV-19/SouthAfrica/CERI-KRISP-K039375/2022	EPI_ISL_11903054	National Health Laboratory Services	CERI, Centre for Epidemic Response and Innovation, Stellenbosch University and KRISP, KZN Research Innovation and Sequencing Platform, UKZN.	Nokukhanya Mdlalose, Giandhari J, Pillay S, Naidoo Y, Naicker D, Maharaj A, Anyaneji UJ,Sanko TJ, Moir M, Van Wyk S, San JE, Tshiabuila D, Tegally H, Wilkinson E, de Oliveira T
hCoV-19/SouthAfrica/CERI-KRISP-K039377/2022	EPI_ISL_11903055	National Health Laboratory Services	CERI, Centre for Epidemic Response and Innovation, Stellenbosch University and KRISP, KZN Research Innovation and Sequencing Platform, UKZN.	Nokukhanya Mdlalose, Giandhari J, Pillay S, Naidoo Y, Naicker D, Maharaj A, Anyaneji UJ,Sanko TJ, Moir M, Van Wyk S, San JE, Tshiabuila D, Tegally H, Wilkinson E, de Oliveira T
hCoV-19/SouthAfrica/CERI-KRISP-K039383/2022	EPI_ISL_11903060	National Health Laboratory Services	CERI, Centre for Epidemic Response and Innovation, Stellenbosch University and KRISP, KZN Research Innovation and Sequencing Platform, UKZN.	Nokukhanya Mdlalose, Giandhari J, Pillay S, Naidoo Y, Naicker D, Maharaj A, Anyaneji UJ,Sanko TJ, Moir M, Van Wyk S, San JE, Tshiabuila D, Tegally H, Wilkinson E, de Oliveira T
hCoV-19/SouthAfrica/CERI-KRISP-K039384/2022	EPI_ISL_11903061	National Health Laboratory Services	CERI, Centre for Epidemic Response and Innovation, Stellenbosch University and KRISP, KZN Research Innovation and Sequencing Platform, UKZN.	Nokukhanya Mdlalose, Giandhari J, Pillay S, Naidoo Y, Naicker D, Maharaj A, Anyaneji UJ,Sanko TJ, Moir M, Van Wyk S, San JE, Tshiabuila D, Tegally H, Wilkinson E, de Oliveira T
hCoV-19/SouthAfrica/NICD-R03908/2022	EPI_ISL_12493666	Edendale Hospital	National Institute for Communicable Diseases of the National Health Laboratory Service	Amoako DG, Everatt J, Kekana D, Scheepers C, Mohale T, Ntuli N, Mahlangu B, Mnguni A, Ismail A, Bhiman JN, Wolter N
hCoV-19/SouthAfrica/NICD-R03948/2022	EPI_ISL_12493667	Helen Joseph Hospital	National Institute for Communicable Diseases of the National Health Laboratory Service	Amoako DG, Everatt J, Kekana D, Scheepers C, Mohale T, Ntuli N, Mahlangu B, Mnguni A, Ismail A, Bhiman JN, Wolter N
hCoV-19/SouthAfrica/NICD-N39123/2022	EPI_ISL_12307633	VERMAAK	National Institute for Communicable Diseases of the National Health Laboratory Service	Amoako DG, Everatt J, Scheepers C, Mohale T, Ntuli N, Mahlangu B, Mnguni A, Ismail A, Bhiman JN
hCoV-19/SouthAfrica/NICD-N38625/2022	EPI_ISL_12274047	AMPATH	National Institute for Communicable Diseases of the National Health Laboratory Service	Amoako DG, Everatt J, Kekana D, Scheepers C, Mohale T, Ntuli N, Mahlangu B, Mnguni A, Ismail A, Bhiman JN, Wolter N
hCoV-19/SouthAfrica/NICD-N38586/2022	EPI_ISL_12274019	AMPATH	National Institute for Communicable Diseases of the National Health Laboratory Service	Amoako DG, Everatt J, Kekana D, Scheepers C, Mohale T, Ntuli N, Mahlangu B, Mnguni A, Ismail A, Bhiman JN, Wolter N
hCoV-19/SouthAfrica/NICD-N38589/2022	EPI_ISL_12274020	AMPATH	National Institute for Communicable Diseases of the National Health Laboratory Service	Amoako DG, Everatt J, Kekana D, Scheepers C, Mohale T, Ntuli N, Mahlangu B, Mnguni A, Ismail A, Bhiman JN, Wolter N
hCoV-19/SouthAfrica/NICD-N38593/2022	EPI_ISL_12274022	AMPATH	National Institute for Communicable Diseases of the National Health Laboratory Service	Amoako DG, Everatt J, Kekana D, Scheepers C, Mohale T, Ntuli N, Mahlangu B, Mnguni A, Ismail A, Bhiman JN, Wolter N
hCoV-19/SouthAfrica/NICD-N38594/2022	EPI_ISL_12274023	AMPATH	National Institute for Communicable Diseases of the National Health Laboratory Service	Amoako DG, Everatt J, Kekana D, Scheepers C, Mohale T, Ntuli N, Mahlangu B, Mnguni A, Ismail A, Bhiman JN, Wolter N
hCoV-19/SouthAfrica/NICD-N38596/2022	EPI_ISL_12274025	AMPATH	National Institute for Communicable Diseases of the National Health Laboratory Service	Amoako DG, Everatt J, Kekana D, Scheepers C, Mohale T, Ntuli N, Mahlangu B, Mnguni A, Ismail A, Bhiman JN, Wolter N
hCoV-19/SouthAfrica/NICD-N38600/2022	EPI_ISL_12274028	AMPATH	National Institute for Communicable Diseases of the National Health Laboratory Service	Amoako DG, Everatt J, Kekana D, Scheepers C, Mohale T, Ntuli N, Mahlangu B, Mnguni A, Ismail A, Bhiman JN, Wolter N
hCoV-19/SouthAfrica/NICD-N38601/2022	EPI_ISL_12274029	AMPATH	National Institute for Communicable Diseases of the National Health Laboratory Service	Amoako DG, Everatt J, Kekana D, Scheepers C, Mohale T, Ntuli N, Mahlangu B, Mnguni A, Ismail A, Bhiman JN, Wolter N
hCoV-19/SouthAfrica/NICD-N38605/2022	EPI_ISL_12274032	AMPATH	National Institute for Communicable Diseases of the National Health Laboratory Service	Amoako DG, Everatt J, Kekana D, Scheepers C, Mohale T, Ntuli N, Mahlangu B, Mnguni A, Ismail A, Bhiman JN, Wolter N
hCoV-19/SouthAfrica/NICD-N38606/2022	EPI_ISL_12274033	AMPATH	National Institute for Communicable Diseases of the National Health Laboratory Service	Amoako DG, Everatt J, Kekana D, Scheepers C, Mohale T, Ntuli N, Mahlangu B, Mnguni A, Ismail A, Bhiman JN, Wolter N
hCoV-19/SouthAfrica/NICD-N38608/2022	EPI_ISL_12274034	AMPATH	National Institute for Communicable Diseases of the National Health Laboratory Service	Amoako DG, Everatt J, Kekana D, Scheepers C, Mohale T, Ntuli N, Mahlangu B, Mnguni A, Ismail A, Bhiman JN, Wolter N
hCoV-19/SouthAfrica/NICD-N38649/2022	EPI_ISL_12274061	AMPATH	National Institute for Communicable Diseases of the National Health Laboratory Service	Amoako DG, Everatt J, Kekana D, Scheepers C, Mohale T, Ntuli N, Mahlangu B, Mnguni A, Ismail A, Bhiman JN, Wolter N
hCoV-19/SouthAfrica/NICD-N38654/2022	EPI_ISL_12274065	AMPATH	National Institute for Communicable Diseases of the National Health Laboratory Service	Amoako DG, Everatt J, Kekana D, Scheepers C, Mohale T, Ntuli N, Mahlangu B, Mnguni A, Ismail A, Bhiman JN, Wolter N
hCoV-19/SouthAfrica/NICD-N38686/2022	EPI_ISL_12274090	AMPATH	National Institute for Communicable Diseases of the National Health Laboratory Service	Amoako DG, Everatt J, Kekana D, Scheepers C, Mohale T, Ntuli N, Mahlangu B, Mnguni A, Ismail A, Bhiman JN, Wolter N
hCoV-19/SouthAfrica/NICD-N38581/2022	EPI_ISL_12274014	AMPATH	National Institute for Communicable Diseases of the National Health Laboratory Service	Amoako DG, Everatt J, Kekana D, Scheepers C, Mohale T, Ntuli N, Mahlangu B, Mnguni A, Ismail A, Bhiman JN, Wolter N
hCoV-19/SouthAfrica/NICD-N38561/2022	EPI_ISL_12273994	AMPATH	National Institute for Communicable Diseases of the National Health Laboratory Service	Amoako DG, Everatt J, Kekana D, Scheepers C, Mohale T, Ntuli N, Mahlangu B, Mnguni A, Ismail A, Bhiman JN, Wolter N
hCoV-19/SouthAfrica/NICD-N38564/2022	EPI_ISL_12273997	AMPATH	National Institute for Communicable Diseases of the National Health Laboratory Service	Amoako DG, Everatt J, Kekana D, Scheepers C, Mohale T, Ntuli N, Mahlangu B, Mnguni A, Ismail A, Bhiman JN, Wolter N
hCoV-19/SouthAfrica/NICD-N38573/2022	EPI_ISL_12274006	AMPATH	National Institute for Communicable Diseases of the National Health Laboratory Service	Amoako DG, Everatt J, Kekana D, Scheepers C, Mohale T, Ntuli N, Mahlangu B, Mnguni A, Ismail A, Bhiman JN, Wolter N
hCoV-19/SouthAfrica/NICD-N38578/2022	EPI_ISL_12274011	AMPATH	National Institute for Communicable Diseases of the National Health Laboratory Service	Amoako DG, Everatt J, Kekana D, Scheepers C, Mohale T, Ntuli N, Mahlangu B, Mnguni A, Ismail A, Bhiman JN, Wolter N
hCoV-19/SouthAfrica/NICD-N38595/2022	EPI_ISL_12274024	AMPATH	National Institute for Communicable Diseases of the National Health Laboratory Service	Amoako DG, Everatt J, Kekana D, Scheepers C, Mohale T, Ntuli N, Mahlangu B, Mnguni A, Ismail A, Bhiman JN, Wolter N
hCoV-19/SouthAfrica/NICD-N38602/2022	EPI_ISL_12274030	AMPATH	National Institute for Communicable Diseases of the National Health Laboratory Service	Amoako DG, Everatt J, Kekana D, Scheepers C, Mohale T, Ntuli N, Mahlangu B, Mnguni A, Ismail A, Bhiman JN, Wolter N
hCoV-19/SouthAfrica/NICD-N38612/2022	EPI_ISL_12274038	AMPATH	National Institute for Communicable Diseases of the National Health Laboratory Service	Amoako DG, Everatt J, Kekana D, Scheepers C, Mohale T, Ntuli N, Mahlangu B, Mnguni A, Ismail A, Bhiman JN, Wolter N
hCoV-19/SouthAfrica/NICD-N38627/2022	EPI_ISL_12274049	AMPATH	National Institute for Communicable Diseases of the National Health Laboratory Service	Amoako DG, Everatt J, Kekana D, Scheepers C, Mohale T, Ntuli N, Mahlangu B, Mnguni A, Ismail A, Bhiman JN, Wolter N
hCoV-19/SouthAfrica/NICD-N38569/2022	EPI_ISL_12274002	AMPATH	National Institute for Communicable Diseases of the National Health Laboratory Service	Amoako DG, Everatt J, Kekana D, Scheepers C, Mohale T, Ntuli N, Mahlangu B, Mnguni A, Ismail A, Bhiman JN, Wolter N
hCoV-19/SouthAfrica/NICD-N38585/2022	EPI_ISL_12274018	AMPATH	National Institute for Communicable Diseases of the National Health Laboratory Service	Amoako DG, Everatt J, Kekana D, Scheepers C, Mohale T, Ntuli N, Mahlangu B, Mnguni A, Ismail A, Bhiman JN, Wolter N
hCoV-19/SouthAfrica/NHLS-UCT-LA-Z966/2022	EPI_ISL_12221543	Lancet	NHLS/UCT	Arash Iranzadeh, Innocent Mudau, Marvin Hsiao, Gert Marais, Diana Hardie, Stephen Korsman, Rageema Joseph, Luicer Olubayo, Nokuzola Mbhele, Carolyn Williamson
hCoV-19/SouthAfrica/NHLS-UCT-LA-Z958/2022	EPI_ISL_12221546	Lancet	NHLS/UCT	Arash Iranzadeh, Innocent Mudau, Marvin Hsiao, Gert Marais, Diana Hardie, Stephen Korsman, Rageema Joseph, Luicer Olubayo, Nokuzola Mbhele, Carolyn Williamson
hCoV-19/SouthAfrica/NHLS-UCT-LA-Z960/2022	EPI_ISL_12221547	Lancet	NHLS/UCT	Arash Iranzadeh, Innocent Mudau, Marvin Hsiao, Gert Marais, Diana Hardie, Stephen Korsman, Rageema Joseph, Luicer Olubayo, Nokuzola Mbhele, Carolyn Williamson
hCoV-19/SouthAfrica/NHLS-UCT-LA-Z968/2022	EPI_ISL_12221551	Lancet	NHLS/UCT	Arash Iranzadeh, Innocent Mudau, Marvin Hsiao, Gert Marais, Diana Hardie, Stephen Korsman, Rageema Joseph, Luicer Olubayo, Nokuzola Mbhele, Carolyn Williamson
hCoV-19/SouthAfrica/NHLS-UCT-LA-Z959/2022	EPI_ISL_12221553	Lancet	NHLS/UCT	Arash Iranzadeh, Innocent Mudau, Marvin Hsiao, Gert Marais, Diana Hardie, Stephen Korsman, Rageema Joseph, Luicer Olubayo, Nokuzola Mbhele, Carolyn Williamson
hCoV-19/SouthAfrica/NHLS-UCT-LA-Z957/2022	EPI_ISL_12221554	Lancet	NHLS/UCT	Arash Iranzadeh, Innocent Mudau, Marvin Hsiao, Gert Marais, Diana Hardie, Stephen Korsman, Rageema Joseph, Luicer Olubayo, Nokuzola Mbhele, Carolyn Williamson
hCoV-19/SouthAfrica/NHLS-UCT-LA-Z964/2022	EPI_ISL_12221556	Lancet	NHLS/UCT	Arash Iranzadeh, Innocent Mudau, Marvin Hsiao, Gert Marais, Diana Hardie, Stephen Korsman, Rageema Joseph, Luicer Olubayo, Nokuzola Mbhele, Carolyn Williamson
hCoV-19/SouthAfrica/NHLS-UCT-LA-Z967/2022	EPI_ISL_12221557	Lancet	NHLS/UCT	Arash Iranzadeh, Innocent Mudau, Marvin Hsiao, Gert Marais, Diana Hardie, Stephen Korsman, Rageema Joseph, Luicer Olubayo, Nokuzola Mbhele, Carolyn Williamson
hCoV-19/SouthAfrica/NHLS-UCT-LA-Z962/2022	EPI_ISL_12221559	Lancet	NHLS/UCT	Arash Iranzadeh, Innocent Mudau, Marvin Hsiao, Gert Marais, Diana Hardie, Stephen Korsman, Rageema Joseph, Luicer Olubayo, Nokuzola Mbhele, Carolyn Williamson
hCoV-19/SouthAfrica/NHLS-UCT-GP-O592/2022	EPI_ISL_12221572	Railton Clinic wc RPC	NHLS/UCT	Arash Iranzadeh, Innocent Mudau, Marvin Hsiao, Gert Marais, Diana Hardie, Stephen Korsman, Rageema Joseph, Luicer Olubayo, Nokuzola Mbhele, Carolyn Williamson
hCoV-19/SouthAfrica/NHLS-UCT-GP-O593/2022	EPI_ISL_12221574	Railton Clinic wc RPC	NHLS/UCT	Arash Iranzadeh, Innocent Mudau, Marvin Hsiao, Gert Marais, Diana Hardie, Stephen Korsman, Rageema Joseph, Luicer Olubayo, Nokuzola Mbhele, Carolyn Williamson
hCoV-19/SouthAfrica/NHLS-UCT-GP-O594/2022	EPI_ISL_12221592	Suurbraak Clinic wc SBP	NHLS/UCT	Arash Iranzadeh, Innocent Mudau, Marvin Hsiao, Gert Marais, Diana Hardie, Stephen Korsman, Rageema Joseph, Luicer Olubayo, Nokuzola Mbhele, Carolyn Williamson
hCoV-19/SouthAfrica/CERI-KRISP-K039760/2022	EPI_ISL_12097367	National Health Laboratory Services	CERI, Centre for Epidemic Response and Innvoation, Stellenbosch University and KRISP, KZN Research Innovation and Sequencing Platform, UKZN.	Nokukhanya Mdlalose, Giandhari J, Pillay S, Naidoo Y, Naicker D, Maharaj A, Anyaneji UJ, Moir M, Van Wyk S, San JE, Tshiabuila D, Tegally H, Wilkinson E, de Oliveira T
hCoV-19/SouthAfrica/CERI-KRISP-K039714/2022	EPI_ISL_12097354	ZARV/NHLS,¬¨‚Ä†Department Medical Virology,¬¨‚Ä†University of Pretoria	CERI, Centre for Epidemic Response and Innvoation, Stellenbosch University and KRISP, KZN Research Innovation and Sequencing Platform, UKZN.	Amy Strydom, Adriano Mendes, Micheala Davids, Sim Mayaphi and Marietjie Venter, Giandhari J, Pillay S, Naidoo Y, Naicker D, Maharaj A, Anyaneji UJ, Moir M, Van Wyk S, San JE, Tshiabuila D, Tegally H, Wilkinson E, de Oliveira T
hCoV-19/SouthAfrica/NCV1059/2022	EPI_ISL_12043242	National Health Laboratory Services, Virology	National Health Laboratory Services, Virology	Kathleen Subramoney, Nkhensani Mtileni, Ashlyn S. C. Davis, Florette K. Treurnicht
hCoV-19/SouthAfrica/NCV1058/2022	EPI_ISL_12043241	National Health Laboratory Services, Virology	National Health Laboratory Services, Virology	Kathleen Subramoney, Nkhensani Mtileni, Ashlyn S. C. Davis, Florette K. Treurnicht
hCoV-19/SouthAfrica/NCV1060/2022	EPI_ISL_12043243	National Health Laboratory Services, Virology	National Health Laboratory Services, Virology	Kathleen Subramoney, Nkhensani Mtileni, Ashlyn S. C. Davis, Florette K. Treurnicht
hCoV-19/SouthAfrica/NCV1098/2022	EPI_ISL_12043279	National Health Laboratory Services, Virology	National Health Laboratory Services, Virology	Kathleen Subramoney, Nkhensani Mtileni, Ashlyn S. C. Davis, Florette K. Treurnicht
hCoV-19/SouthAfrica/CERI-KRISP-K039629/2022	EPI_ISL_11999059	NHLS Charlotte Maxeke Johannesburg Hospital	CERI, Centre for Epidemic Response and Innvoation, Stellenbosch University and KRISP, KZN Research Innovation and Sequencing Platform, UKZN.	Kathleen Subramoney, Nkhensani Mtileni, Ashlyn S. C. Davis, Selebogo F. Maoko, Florette K. Treurnicht, Giandhari J, Pillay S, Naidoo Y, Naicker D, Maharaj A, Anyaneji UJ, Moir M, Van Wyk S, San JE, Tshiabuila D, Tegally H, Wilkinson E, de Oliveira T
hCoV-19/SouthAfrica/CERI-KRISP-K039633/2022	EPI_ISL_11999063	NHLS Charlotte Maxeke Johannesburg Hospital	CERI, Centre for Epidemic Response and Innvoation, Stellenbosch University and KRISP, KZN Research Innovation and Sequencing Platform, UKZN.	Kathleen Subramoney, Nkhensani Mtileni, Ashlyn S. C. Davis, Selebogo F. Maoko, Florette K. Treurnicht, Giandhari J, Pillay S, Naidoo Y, Naicker D, Maharaj A, Anyaneji UJ, Moir M, Van Wyk S, San JE, Tshiabuila D, Tegally H, Wilkinson E, de Oliveira T
hCoV-19/SouthAfrica/CERI-KRISP-K039643/2022	EPI_ISL_11999070	NHLS Charlotte Maxeke Johannesburg Hospital	CERI, Centre for Epidemic Response and Innvoation, Stellenbosch University and KRISP, KZN Research Innovation and Sequencing Platform, UKZN.	Kathleen Subramoney, Nkhensani Mtileni, Ashlyn S. C. Davis, Selebogo F. Maoko, Florette K. Treurnicht, Giandhari J, Pillay S, Naidoo Y, Naicker D, Maharaj A, Anyaneji UJ, Moir M, Van Wyk S, San JE, Tshiabuila D, Tegally H, Wilkinson E, de Oliveira T
[truncated: 37,728 more rows]
